# Supplementary material for: N-(4-Chloro­benzyl­idene)-1-naphthyl­amine
Source: Acta Crystallogr Sect E Struct Rep Online. 2010 Aug 18;66(Pt 9):o2337. doi: 10.1107/S1600536810032332 (PMC3007923; doi:10.1107/S1600536810032332)
Supplement: Supplementary file 1 [file e-66-o2337-sup1.cif]

##############################################################################
###                                                                        ###
###        Electronic paper (Acta Crystallographica Section E)             ###
###                                                                        ###
##############################################################################
#                                                                            #
# This CIF contains the data in a paper accepted for publication in Acta     #
# Crystallographica Section E. It conforms to the requirements of Notes      #
# for Authors for Section E, and has been peer reviewed under the auspices   #
# of the IUCr Commission on Journals.                                        #
#                                                                            #
# Full details of the Crystallographic Information File format               #
# are given in the paper "The Crystallographic Information File (CIF):       #
# a New Standard Archive File for Crystallography" by S. R. Hall, F. H.      #
# Allen and I. D. Brown [Acta Cryst. (1991), A47, 655-685].                  #
#                                                                            #
# The current version of the core CIF dictionary is obtainable from          #
# ftp://ftp.iucr.org/pub/cif_core.dic. The current version number is 2.4.    #
#                                                                            #
# Software is freely available for graphical display of the structure(s) in  #
# this CIF.  For information consult the CIF home page http://www.iucr.org/  #
# cif/home.html                                                              #
#                                                                            #
# This file may be used for bona fide research purposes within the           #
# scientific community so long as proper attribution is given to the journal # 
# article from which it was obtained.                                        #
#                                                                            #
##############################################################################
                                             
data_I
_audit_creation_method     SHELXL97
_chemical_name_systematic
;
<i>N</i>-(4-Chlorobenzylidene)-1-naphthylamine
;
_chemical_name_common     ?
_chemical_formula_moiety     'C17 H12 Cl N'
_chemical_formula_sum     'C17 H12 Cl N'
_chemical_formula_iupac     'C17 H12 Cl N'
_chemical_formula_weight     265.73
_chemical_melting_point     ?
_symmetry_cell_setting     monoclinic
_symmetry_space_group_name_H-M     'P 21/c'
_symmetry_space_group_name_Hall     '-P 2ybc'
loop_
    _symmetry_equiv_pos_as_xyz
    'x, y, z'
    '-x, y+1/2, -z+1/2'
    '-x, -y, -z'
    'x, -y-1/2, z-1/2'
_cell_length_a     12.8416(13)
_cell_length_b     14.8771(15)
_cell_length_c     7.1971(8)
_cell_angle_alpha     90.00
_cell_angle_beta     92.8570(10)
_cell_angle_gamma     90.00
_cell_volume     1373.3(2)
_cell_formula_units_Z     4
_cell_measurement_reflns_used     1396
_cell_measurement_theta_min     3.0
_cell_measurement_theta_max     21.8
_cell_measurement_temperature     296(2)
_exptl_crystal_description     prism
_exptl_crystal_colour     colourless
_exptl_crystal_size_max     0.30
_exptl_crystal_size_mid     0.24
_exptl_crystal_size_min     0.20
_exptl_crystal_density_diffrn     1.285
_exptl_crystal_density_meas     ?
_exptl_crystal_density_method     'not measured'
_exptl_crystal_F_000     552
_exptl_absorpt_coefficient_mu     0.26
_exptl_absorpt_correction_type     multi-scan
_exptl_absorpt_process_details     '(SADABS; Sheldrick, 1996)'
_exptl_absorpt_correction_T_min     0.925
_exptl_absorpt_correction_T_max     0.949
_exptl_special_details
;
;
_diffrn_ambient_temperature     296(2)
_diffrn_radiation_type     MoK\a
_diffrn_radiation_wavelength     0.71073
_diffrn_radiation_source     'fine-focus sealed tube'
_diffrn_radiation_monochromator     graphite
_diffrn_measurement_device_type     'Bruker APEXII CCD'
_diffrn_measurement_method     '\f and \w scans'
_diffrn_detector_area_resol_mean     ?
_diffrn_reflns_number     6607
_diffrn_reflns_av_R_equivalents     0.038
_diffrn_reflns_av_sigmaI/netI     0.049
_diffrn_reflns_theta_min     2.7
_diffrn_reflns_theta_max     25.0
_diffrn_reflns_theta_full     25.0
_diffrn_measured_fraction_theta_max     0.993
_diffrn_measured_fraction_theta_full     0.993
_diffrn_reflns_limit_h_min     -15
_diffrn_reflns_limit_h_max     15
_diffrn_reflns_limit_k_min     -17
_diffrn_reflns_limit_k_max     13
_diffrn_reflns_limit_l_min     -8
_diffrn_reflns_limit_l_max     8
_diffrn_standards_number     0
_diffrn_standards_interval_count     ?
_diffrn_standards_interval_time     ?
_diffrn_standards_decay_%     0
_refine_special_details
;
 Refinement of <i>F</i>^2^ against ALL reflections. The weighted <i>R</i>-factor
<i>wR</i> and goodness of fit <i>S</i> are based on <i>F</i>^2^, conventional
<i>R</i>-factors <i>R</i> are based on <i>F</i>, with <i>F</i> set to zero for
negative <i>F</i>^2^. The threshold expression of <i>F</i>^2^ >
\s(<i>F</i>^2^) is used only for calculating <i>R</i>-factors(gt) <i>etc</i>.
and is not relevant to the choice of reflections for refinement.
<i>R</i>-factors based on <i>F</i>^2^ are statistically about twice as large
as those based on <i>F</i>, and <i>R</i>-factors based on ALL data will be
even larger.
;
_reflns_number_total     2421
_reflns_number_gt     1489
_reflns_threshold_expression     I>2\s(I)
_refine_ls_structure_factor_coef     Fsqd
_refine_ls_matrix_type     full
_refine_ls_R_factor_all     0.090
_refine_ls_R_factor_gt     0.049
_refine_ls_wR_factor_gt     0.107
_refine_ls_wR_factor_ref     0.127
_refine_ls_goodness_of_fit_ref     1.03
_refine_ls_restrained_S_all     1.03
_refine_ls_number_reflns     2421
_refine_ls_number_parameters     172
_refine_ls_number_restraints     0
_refine_ls_hydrogen_treatment     constr
_refine_ls_weighting_scheme     calc
_refine_ls_weighting_details
       'calc w = 1/[\s^2^(Fo^2^)+(0.0469P)^2^+0.2941P] where P=(Fo^2^+2Fc^2^)/3'
_atom_sites_solution_hydrogens     geom
_atom_sites_solution_primary     direct
_atom_sites_solution_secondary     difmap
_refine_ls_shift/su_max     ?
_refine_ls_shift/su_max_lt     0.001
_refine_ls_shift/su_mean     0.000
_refine_diff_density_max     0.16
_refine_diff_density_min     -0.22
_refine_ls_extinction_method     none
_refine_ls_extinction_coef     ?
loop_
    _atom_type_symbol
    _atom_type_description
    _atom_type_scat_dispersion_real
    _atom_type_scat_dispersion_imag
    _atom_type_scat_source
    'C' 'C' 0.0033 0.0016
                         'International Tables Vol C Tables 4.2.6.8 and 6.1.1.4'
    'H' 'H' 0.0000 0.0000
                         'International Tables Vol C Tables 4.2.6.8 and 6.1.1.4'
    'N' 'N' 0.0061 0.0033
                         'International Tables Vol C Tables 4.2.6.8 and 6.1.1.4'
    'Cl' 'Cl' 0.1484 0.1585
                         'International Tables Vol C Tables 4.2.6.8 and 6.1.1.4'
_computing_data_collection     'APEX2 (Bruker, 2007)'
_computing_cell_refinement     'SAINT (Bruker, 2007)'
_computing_data_reduction     'SAINT (Bruker, 2007)'
_computing_structure_solution     'SHELXS97 (Sheldrick, 2008)'
_computing_structure_refinement     'SHELXL97 (Sheldrick, 2008)'
_computing_molecular_graphics     'SHELXTL (Sheldrick, 2008)'
_computing_publication_material     'SHELXTL (Sheldrick, 2008)'
loop_
    _atom_site_type_symbol
    _atom_site_label
    _atom_site_fract_x
    _atom_site_fract_y
    _atom_site_fract_z
    _atom_site_U_iso_or_equiv
    _atom_site_adp_type
    _atom_site_calc_flag
    _atom_site_refinement_flags
    _atom_site_occupancy
    _atom_site_disorder_assembly
    _atom_site_disorder_group
    Cl Cl1 1.41202(5) 0.30834(6) 1.24470(11) 0.0803(3) Uani d . 1 . .
    N N1 0.92436(15) 0.37176(15) 0.8844(3) 0.0512(6) Uani d . 1 . .
    C C1 0.81851(19) 0.36531(17) 0.8206(4) 0.0481(6) Uani d . 1 . .
    C C2 0.7440(2) 0.3300(2) 0.9273(4) 0.0593(8) Uani d . 1 . .
    H H2 0.7634 0.3045 1.0418 0.071 Uiso calc R 1 . .
    C C3 0.6383(2) 0.3315(2) 0.8669(4) 0.0733(9) Uani d . 1 . .
    H H3 0.5885 0.3071 0.9416 0.088 Uiso calc R 1 . .
    C C4 0.6086(2) 0.3681(2) 0.7013(5) 0.0713(9) Uani d . 1 . .
    H H4 0.5383 0.3691 0.6635 0.086 Uiso calc R 1 . .
    C C5 0.6828(2) 0.40512(19) 0.5839(4) 0.0553(7) Uani d . 1 . .
    C C6 0.78968(18) 0.40408(17) 0.6440(3) 0.0456(6) Uani d . 1 . .
    C C7 0.8628(2) 0.44051(18) 0.5263(4) 0.0545(7) Uani d . 1 . .
    H H7 0.9331 0.4402 0.5642 0.065 Uiso calc R 1 . .
    C C8 0.8331(3) 0.4761(2) 0.3586(4) 0.0705(9) Uani d . 1 . .
    H H8 0.8830 0.4996 0.2829 0.085 Uiso calc R 1 . .
    C C9 0.7281(3) 0.4776(2) 0.2989(4) 0.0786(10) Uani d . 1 . .
    H H9 0.7083 0.5022 0.1837 0.094 Uiso calc R 1 . .
    C C10 0.6545(2) 0.4433(2) 0.4087(4) 0.0710(9) Uani d . 1 . .
    H H10 0.5847 0.4449 0.3679 0.085 Uiso calc R 1 . .
    C C11 0.97066(19) 0.30238(18) 0.9492(3) 0.0484(6) Uani d . 1 . .
    H H11 0.9351 0.2479 0.9460 0.058 Uiso calc R 1 . .
    C C12 1.07745(18) 0.30453(17) 1.0286(3) 0.0422(6) Uani d . 1 . .
    C C13 1.13264(19) 0.22522(18) 1.0563(3) 0.0482(6) Uani d . 1 . .
    H H13 1.0997 0.1706 1.0306 0.058 Uiso calc R 1 . .
    C C14 1.23542(19) 0.2257(2) 1.1212(3) 0.0535(7) Uani d . 1 . .
    H H14 1.2720 0.1721 1.1381 0.064 Uiso calc R 1 . .
    C C15 1.28284(18) 0.3068(2) 1.1604(3) 0.0506(7) Uani d . 1 . .
    C C16 1.22982(19) 0.3865(2) 1.1386(3) 0.0544(7) Uani d . 1 . .
    H H16 1.2628 0.4406 1.1686 0.065 Uiso calc R 1 . .
    C C17 1.12764(19) 0.38576(18) 1.0719(3) 0.0512(7) Uani d . 1 . .
    H H17 1.0917 0.4397 1.0556 0.061 Uiso calc R 1 . .
loop_
    _atom_site_aniso_label
    _atom_site_aniso_U_11
    _atom_site_aniso_U_22
    _atom_site_aniso_U_33
    _atom_site_aniso_U_12
    _atom_site_aniso_U_13
    _atom_site_aniso_U_23
    Cl1 0.0504(4) 0.1022(8) 0.0871(6) 0.0088(4) -0.0083(4) -0.0073(5)
    N1 0.0495(12) 0.0453(14) 0.0580(14) -0.0005(10) -0.0057(10) 0.0032(11)
    C1 0.0474(14) 0.0401(16) 0.0566(16) -0.0019(12) 0.0021(12) -0.0045(13)
    C2 0.0577(16) 0.064(2) 0.0564(17) -0.0055(14) 0.0024(13) 0.0084(15)
    C3 0.0532(17) 0.087(3) 0.080(2) -0.0136(16) 0.0116(15) 0.0087(19)
    C4 0.0469(16) 0.076(2) 0.090(2) -0.0074(15) -0.0090(16) 0.0031(19)
    C5 0.0555(16) 0.0449(17) 0.0643(18) -0.0041(13) -0.0087(14) -0.0053(14)
    C6 0.0491(14) 0.0347(15) 0.0527(16) -0.0026(11) 0.0008(12) -0.0058(13)
    C7 0.0585(16) 0.0439(17) 0.0614(18) -0.0009(13) 0.0067(13) -0.0023(14)
    C8 0.089(2) 0.059(2) 0.064(2) -0.0085(17) 0.0048(17) 0.0063(16)
    C9 0.107(3) 0.063(2) 0.063(2) -0.011(2) -0.0192(19) 0.0083(17)
    C10 0.074(2) 0.059(2) 0.077(2) -0.0077(17) -0.0272(17) 0.0013(18)
    C11 0.0543(15) 0.0436(17) 0.0476(14) -0.0036(13) 0.0042(12) 0.0021(13)
    C12 0.0498(13) 0.0404(16) 0.0366(13) -0.0005(12) 0.0034(10) 0.0047(12)
    C13 0.0569(15) 0.0388(16) 0.0495(15) -0.0004(13) 0.0080(12) 0.0035(13)
    C14 0.0576(16) 0.0502(18) 0.0531(16) 0.0134(14) 0.0082(13) 0.0073(14)
    C15 0.0462(14) 0.0599(19) 0.0457(15) 0.0067(14) 0.0038(11) -0.0010(14)
    C16 0.0536(15) 0.0518(19) 0.0574(17) -0.0033(14) -0.0015(13) -0.0066(14)
    C17 0.0561(15) 0.0435(17) 0.0534(16) 0.0048(13) -0.0033(12) 0.0022(13)
_geom_special_details
;
 All e.s.d.'s (except the e.s.d. in the dihedral angle between two l.s. planes)
are estimated using the full covariance matrix. The cell e.s.d.'s are taken
into account individually in the estimation of e.s.d.'s in distances, angles
and torsion angles; correlations between e.s.d.'s in cell parameters are only
used when they are defined by crystal symmetry. An approximate (isotropic)
treatment of cell e.s.d.'s is used for estimating e.s.d.'s involving l.s.
planes.
;
loop_
    _geom_bond_atom_site_label_1
    _geom_bond_atom_site_label_2
    _geom_bond_site_symmetry_2
    _geom_bond_distance
    _geom_bond_publ_flag
    Cl1 C15 . 1.738(2) ?
    N1 C11 . 1.268(3) ?
    N1 C1 . 1.416(3) ?
    C1 C2 . 1.361(4) ?
    C1 C6 . 1.427(3) ?
    C2 C3 . 1.405(4) ?
    C2 H2 . 0.9300 ?
    C3 C4 . 1.348(4) ?
    C3 H3 . 0.9300 ?
    C4 C5 . 1.416(4) ?
    C4 H4 . 0.9300 ?
    C5 C10 . 1.414(4) ?
    C5 C6 . 1.419(3) ?
    C6 C7 . 1.404(3) ?
    C7 C8 . 1.355(4) ?
    C7 H7 . 0.9300 ?
    C8 C9 . 1.395(4) ?
    C8 H8 . 0.9300 ?
    C9 C10 . 1.361(4) ?
    C9 H9 . 0.9300 ?
    C10 H10 . 0.9300 ?
    C11 C12 . 1.459(3) ?
    C11 H11 . 0.9300 ?
    C12 C13 . 1.386(3) ?
    C12 C17 . 1.397(3) ?
    C13 C14 . 1.378(3) ?
    C13 H13 . 0.9300 ?
    C14 C15 . 1.375(4) ?
    C14 H14 . 0.9300 ?
    C15 C16 . 1.372(4) ?
    C16 C17 . 1.375(3) ?
    C16 H16 . 0.9300 ?
    C17 H17 . 0.9300 ?
loop_
    _geom_angle_atom_site_label_1
    _geom_angle_atom_site_label_2
    _geom_angle_atom_site_label_3
    _geom_angle_site_symmetry_1
    _geom_angle_site_symmetry_3
    _geom_angle
    _geom_angle_publ_flag
    C11 N1 C1 . . 119.3(2) ?
    C2 C1 N1 . . 122.2(2) ?
    C2 C1 C6 . . 120.0(2) ?
    N1 C1 C6 . . 117.6(2) ?
    C1 C2 C3 . . 121.0(3) ?
    C1 C2 H2 . . 119.5 ?
    C3 C2 H2 . . 119.5 ?
    C4 C3 C2 . . 120.5(3) ?
    C4 C3 H3 . . 119.8 ?
    C2 C3 H3 . . 119.8 ?
    C3 C4 C5 . . 121.0(3) ?
    C3 C4 H4 . . 119.5 ?
    C5 C4 H4 . . 119.5 ?
    C10 C5 C4 . . 122.5(3) ?
    C10 C5 C6 . . 118.5(3) ?
    C4 C5 C6 . . 118.9(3) ?
    C7 C6 C5 . . 118.5(2) ?
    C7 C6 C1 . . 122.8(2) ?
    C5 C6 C1 . . 118.7(2) ?
    C8 C7 C6 . . 121.4(3) ?
    C8 C7 H7 . . 119.3 ?
    C6 C7 H7 . . 119.3 ?
    C7 C8 C9 . . 120.4(3) ?
    C7 C8 H8 . . 119.8 ?
    C9 C8 H8 . . 119.8 ?
    C10 C9 C8 . . 120.2(3) ?
    C10 C9 H9 . . 119.9 ?
    C8 C9 H9 . . 119.9 ?
    C9 C10 C5 . . 120.9(3) ?
    C9 C10 H10 . . 119.5 ?
    C5 C10 H10 . . 119.5 ?
    N1 C11 C12 . . 122.7(2) ?
    N1 C11 H11 . . 118.6 ?
    C12 C11 H11 . . 118.6 ?
    C13 C12 C17 . . 118.5(2) ?
    C13 C12 C11 . . 120.1(2) ?
    C17 C12 C11 . . 121.3(2) ?
    C14 C13 C12 . . 121.2(2) ?
    C14 C13 H13 . . 119.4 ?
    C12 C13 H13 . . 119.4 ?
    C15 C14 C13 . . 118.8(2) ?
    C15 C14 H14 . . 120.6 ?
    C13 C14 H14 . . 120.6 ?
    C16 C15 C14 . . 121.5(2) ?
    C16 C15 Cl1 . . 119.2(2) ?
    C14 C15 Cl1 . . 119.2(2) ?
    C15 C16 C17 . . 119.5(3) ?
    C15 C16 H16 . . 120.2 ?
    C17 C16 H16 . . 120.2 ?
    C16 C17 C12 . . 120.4(2) ?
    C16 C17 H17 . . 119.8 ?
    C12 C17 H17 . . 119.8 ?
loop_
    _geom_torsion_atom_site_label_1
    _geom_torsion_atom_site_label_2
    _geom_torsion_atom_site_label_3
    _geom_torsion_atom_site_label_4
    _geom_torsion_site_symmetry_1
    _geom_torsion_site_symmetry_2
    _geom_torsion_site_symmetry_3
    _geom_torsion_site_symmetry_4
    _geom_torsion
    _geom_torsion_publ_flag
    C11 N1 C1 C2 . . . . 52.2(4) ?
    C11 N1 C1 C6 . . . . -132.8(2) ?
    N1 C1 C2 C3 . . . . 174.4(3) ?
    C6 C1 C2 C3 . . . . -0.4(4) ?
    C1 C2 C3 C4 . . . . 0.1(5) ?
    C2 C3 C4 C5 . . . . 0.5(5) ?
    C3 C4 C5 C10 . . . . 179.4(3) ?
    C3 C4 C5 C6 . . . . -0.7(5) ?
    C10 C5 C6 C7 . . . . -0.4(4) ?
    C4 C5 C6 C7 . . . . 179.7(3) ?
    C10 C5 C6 C1 . . . . -179.8(2) ?
    C4 C5 C6 C1 . . . . 0.3(4) ?
    C2 C1 C6 C7 . . . . -179.1(3) ?
    N1 C1 C6 C7 . . . . 5.8(4) ?
    C2 C1 C6 C5 . . . . 0.2(4) ?
    N1 C1 C6 C5 . . . . -174.9(2) ?
    C5 C6 C7 C8 . . . . 0.0(4) ?
    C1 C6 C7 C8 . . . . 179.3(3) ?
    C6 C7 C8 C9 . . . . 0.2(4) ?
    C7 C8 C9 C10 . . . . -0.1(5) ?
    C8 C9 C10 C5 . . . . -0.4(5) ?
    C4 C5 C10 C9 . . . . -179.5(3) ?
    C6 C5 C10 C9 . . . . 0.6(4) ?
    C1 N1 C11 C12 . . . . -176.0(2) ?
    N1 C11 C12 C13 . . . . -164.6(2) ?
    N1 C11 C12 C17 . . . . 13.0(4) ?
    C17 C12 C13 C14 . . . . -1.4(4) ?
    C11 C12 C13 C14 . . . . 176.3(2) ?
    C12 C13 C14 C15 . . . . 0.7(4) ?
    C13 C14 C15 C16 . . . . 0.8(4) ?
    C13 C14 C15 Cl1 . . . . 179.32(19) ?
    C14 C15 C16 C17 . . . . -1.5(4) ?
    Cl1 C15 C16 C17 . . . . 180.0(2) ?
    C15 C16 C17 C12 . . . . 0.7(4) ?
    C13 C12 C17 C16 . . . . 0.7(4) ?
    C11 C12 C17 C16 . . . . -177.0(2) ?
data_global
_journal_date_recd_electronic     2010-07-23
_journal_date_accepted     2010-08-11
_journal_name_full     'Acta Crystallographica, Section E'
_journal_year     2010
_journal_volume     66
_journal_issue      9
_journal_page_first     o2337
_journal_page_last     o2337
_journal_paper_category     QO
_journal_coeditor_code     YA2125
_publ_contact_author_name     'Yuehong Ren'
_publ_contact_author_address
;
Department of Chemistry
Taiyuan Normal University
Taiyuan 030031
People's Republic of China
;
_publ_contact_author_email     ruitaozhu@126.com
_publ_contact_author_fax     '(86)-351-7122604'
_publ_contact_author_phone     '(86)-351-2275129'
_publ_section_title
;
<i>N</i>-(4-Chlorobenzylidene)-1-naphthylamine
;
loop_
    _publ_author_name
    _publ_author_address
    'Ruitao Zhu'
;
Department of Chemistry
Taiyuan Normal University
Taiyuan 030031
People's Republic of China
;
    'Yuewen Zhang'
;
Department of Chemistry
Taiyuan Normal University
Taiyuan 030031
People's Republic of China
;
    'Yuehong Ren'
;
Department of Chemistry
Taiyuan Normal University
Taiyuan 030031
People's Republic of China
;
