# Supplementary material for: N-(4-Chloro­benzyl­idene)-1-naphthyl­amine
Source: Acta Crystallogr Sect E Struct Rep Online. 2010 Aug 18;66(Pt 9):o2337. doi: 10.1107/S1600536810032332 (PMC3007923; doi:10.1107/S1600536810032332)
Supplement: Supplementary file 2 [file e-66-o2337-Isup2.hkl]

# 
# h,k,l, Fc-squared, Fo-squared, sigma(Fo-squared) and status flag 
# 
data_I
_shelx_title ' z2 in P2(1)/c' 
_shelx_refln_list_code          4 
_shelx_F_calc_maximum      218.28 
_exptl_crystal_F_000       552.00 
_reflns_d_resolution_high  0.8403 
 
loop_ 
 _symmetry_equiv_pos_as_xyz 
 'x, y, z' 
 '-x, y+1/2, -z+1/2' 
 '-x, -y, -z' 
 'x, -y-1/2, z-1/2' 
 
_cell_length_a    12.8416 
_cell_length_b    14.8771 
_cell_length_c     7.1971 
_cell_angle_alpha  90.000 
_cell_angle_beta   92.857 
_cell_angle_gamma  90.000 
 
_shelx_F_squared_multiplier     1.000 
 
loop_ 
 _refln_index_h 
 _refln_index_k 
 _refln_index_l 
 _refln_F_squared_calc 
 _refln_F_squared_meas 
 _refln_F_squared_sigma 
 _refln_observed_status 
   2   0   0     9253.36     8651.64    260.58 o 
   3   0   0        2.37       -0.81      1.77 o 
   4   0   0     2683.53     2616.60     53.05 o 
   5   0   0      602.04      549.59     14.38 o 
   6   0   0     3447.36     3496.24     71.20 o 
   7   0   0      174.38      125.81     10.72 o 
   8   0   0       36.90       43.90      5.15 o 
   9   0   0       98.24      105.91     23.06 o 
  10   0   0       37.07       45.23      6.21 o 
  11   0   0      333.36      328.15     13.70 o 
  12   0   0      113.80      114.73      9.68 o 
  13   0   0        6.60       13.68      4.66 o 
  14   0   0       24.35       27.49      6.22 o 
  15   0   0       39.38       41.70     10.92 o 
   2   1   0        9.36        8.72      1.55 o 
   3   1   0      469.92      444.35     15.22 o 
   4   1   0     1325.52     1251.90     19.10 o 
   5   1   0      597.50      570.87     11.65 o 
   6   1   0     1360.51     1456.17     25.79 o 
   7   1   0     1865.65     2066.74     31.79 o 
   8   1   0      343.14      331.45      8.40 o 
   9   1   0      311.33      306.72      8.53 o 
  10   1   0      380.91      366.42      9.95 o 
  11   1   0       10.08       14.83      3.35 o 
  12   1   0      109.61       98.73      6.38 o 
  13   1   0        1.03        2.40      2.82 o 
  14   1   0       60.65       60.06      6.95 o 
  15   1   0       80.89       86.72      7.72 o 
   0   2   0     4469.44     4292.24    130.29 o 
   1   2   0      164.75      160.40      5.06 o 
   2   2   0     1939.66     1805.83     56.24 o 
   3   2   0      498.38      446.00     19.24 o 
   4   2   0        8.56        5.88      1.84 o 
   5   2   0      810.02      775.48     33.52 o 
   6   2   0     2696.51     2838.44     46.90 o 
   7   2   0       79.71       75.71      4.78 o 
   8   2   0       22.05       36.71      3.41 o 
   9   2   0       49.99       46.23      7.36 o 
  10   2   0       58.83       58.60      4.88 o 
  11   2   0       85.49       89.68      5.92 o 
  12   2   0       54.47       55.23      5.05 o 
  13   2   0       13.21       22.65      4.96 o 
  14   2   0        0.77        0.25      2.92 o 
  15   2   0        0.46        0.96      3.60 o 
   1   3   0    14784.78    14137.90    302.26 o 
   2   3   0      169.63      166.21      6.32 o 
   3   3   0      840.07      839.55     19.87 o 
   4   3   0       88.78       78.39      5.17 o 
   5   3   0      171.91      182.63      5.03 o 
   6   3   0        1.43        0.67      1.01 o 
   7   3   0       18.07       11.68      1.79 o 
   8   3   0       39.46       35.14      3.36 o 
   9   3   0      358.91      361.79     11.30 o 
  10   3   0        2.36        1.06      2.44 o 
  11   3   0       15.14       14.79      3.36 o 
  12   3   0       69.17       64.06      5.30 o 
  13   3   0        4.19        4.99      2.93 o 
  14   3   0       25.08       26.95      6.14 o 
  15   3   0       13.45       13.96      7.30 o 
   0   4   0     2166.01     2365.02     74.86 o 
   1   4   0        8.13        3.80      3.24 o 
   2   4   0       34.13       51.85      5.26 o 
   3   4   0        3.56        3.18      2.43 o 
   4   4   0      168.57      170.60      6.58 o 
   5   4   0       99.25      105.22      4.00 o 
   6   4   0       21.74       21.97      2.27 o 
   7   4   0      586.28      619.26     12.29 o 
   8   4   0       68.48       71.96      5.66 o 
   9   4   0       13.61       17.17      3.88 o 
  10   4   0       61.67       76.59      5.40 o 
  11   4   0        1.45        1.38      2.50 o 
  12   4   0        3.15        3.58      2.86 o 
  13   4   0       12.81       10.55      4.06 o 
  14   4   0        0.75        0.70      3.29 o 
   1   5   0        0.07       -0.37      1.72 o 
   2   5   0       14.31       16.46      2.69 o 
   3   5   0        7.03       14.63      4.86 o 
   4   5   0        0.17       -0.02      1.54 o 
   5   5   0      130.45      126.07      5.29 o 
   6   5   0      369.12      382.81      8.80 o 
   7   5   0       64.54       70.53      4.29 o 
   8   5   0       32.07       35.00      5.77 o 
   9   5   0        6.34        5.11      2.73 o 
  10   5   0      192.15      189.70      7.41 o 
  11   5   0        2.53        4.00      2.63 o 
  12   5   0        0.25        0.98      3.31 o 
  13   5   0        7.06        3.70      3.60 o 
  14   5   0       12.04       13.95      4.37 o 
   0   6   0      660.55      635.66     25.09 o 
   1   6   0      547.57      570.75     16.59 o 
   2   6   0      227.16      235.34      9.22 o 
   3   6   0      378.76      427.38     13.77 o 
   4   6   0        0.04        2.93      2.17 o 
   5   6   0      180.25      151.24      7.14 o 
   6   6   0      502.51      540.32     11.49 o 
   7   6   0      150.25      162.61      6.02 o 
   8   6   0       12.72       14.54      3.81 o 
   9   6   0      477.44      480.49     13.91 o 
  10   6   0       11.12        6.68      3.39 o 
  11   6   0      130.74      119.77     10.50 o 
  12   6   0       74.64       77.09     16.59 o 
  13   6   0       39.96       34.33      7.10 o 
  14   6   0        0.06        2.63      5.03 o 
   1   7   0      149.94      177.53     10.52 o 
   2   7   0      732.25      793.74     22.29 o 
   3   7   0      925.54     1017.04     27.27 o 
   4   7   0        1.40       -2.61      1.74 o 
   5   7   0      312.70      337.58     10.29 o 
   6   7   0       23.56       25.43      4.08 o 
   7   7   0        7.93        8.53      2.65 o 
   8   7   0       31.82       32.35      3.82 o 
   9   7   0     1791.08     1853.03     52.71 o 
  10   7   0       16.70        9.82      3.76 o 
  11   7   0        7.56        6.88      5.07 o 
  12   7   0       19.28       10.69      5.39 o 
  13   7   0       16.45        6.08      5.45 o 
  14   7   0       14.63       15.85      6.43 o 
   0   8   0      450.87      473.81     22.25 o 
   1   8   0      556.42      576.97     18.02 o 
   2   8   0      254.61      271.13     11.28 o 
   3   8   0      821.72      972.33     26.98 o 
   4   8   0       41.77       36.33      4.31 o 
   5   8   0       27.37       19.27      3.71 o 
   6   8   0       89.25       99.79      7.19 o 
   7   8   0      221.13      221.34      9.25 o 
   8   8   0        0.98        0.41      2.56 o 
   9   8   0        3.07        4.43      3.81 o 
  10   8   0        0.14       -1.29     11.33 o 
  11   8   0       23.73       37.55      7.29 o 
  12   8   0       29.90       19.62      6.25 o 
  13   8   0       63.82       79.98      9.88 o 
   1   9   0      583.75      535.61     17.87 o 
   2   9   0       33.99       32.77      5.24 o 
   3   9   0      718.58      764.70     23.25 o 
   4   9   0      109.84      112.64      6.95 o 
   5   9   0       58.66       66.57      6.09 o 
   6   9   0        0.00       -1.85      2.77 o 
   7   9   0      163.45      154.73      8.30 o 
   8   9   0      253.60      261.02     11.68 o 
   9   9   0      407.57      410.63     16.76 o 
  10   9   0      279.99      229.24     12.95 o 
  11   9   0       28.28       29.98      6.51 o 
  12   9   0        1.40        4.48      5.31 o 
  13   9   0       14.60        7.34      5.93 o 
   0  10   0      830.11      836.76     35.61 o 
   1  10   0        0.06        0.81      6.07 o 
   2  10   0        0.03        2.88      6.07 o 
   3  10   0       35.31       41.89      6.41 o 
   4  10   0       89.59      109.79      7.72 o 
   5  10   0       38.17       39.89      5.33 o 
   6  10   0      183.42      188.55      9.65 o 
   7  10   0       23.76       30.83      5.11 o 
   8  10   0       67.90       87.21      7.26 o 
   9  10   0        7.10       13.46      8.70 o 
  10  10   0      120.86      102.19     10.29 o 
  11  10   0       90.13       83.58      9.73 o 
  12  10   0        0.03       -3.78      4.70 o 
   1  11   0      180.97      161.55     10.72 o 
   2  11   0       18.69       15.21      5.24 o 
   3  11   0       70.43       79.67      8.75 o 
   4  11   0        8.45        8.66      3.90 o 
   5  11   0       17.34       16.40      4.44 o 
   6  11   0       18.60       19.58      5.28 o 
   7  11   0      205.81      197.67     13.32 o 
   8  11   0        4.06        3.93      3.50 o 
   9  11   0        9.30        1.11      4.65 o 
  10  11   0       18.14       24.86      6.28 o 
  11  11   0        4.55        4.50      4.85 o 
   0  12   0      432.25      405.84     23.87 o 
   1  12   0      141.37      131.23     17.20 o 
   2  12   0       65.61       62.30      8.44 o 
   3  12   0       28.23       38.86      5.86 o 
   4  12   0       67.39       73.14      7.22 o 
   5  12   0        7.35        7.25      3.95 o 
   6  12   0       33.43       26.20     15.38 o 
   7  12   0        0.09       -3.24      5.26 o 
   8  12   0        0.01       -5.82      8.29 o 
   9  12   0       19.27       12.69      8.09 o 
  10  12   0        4.28        3.27      4.53 o 
  11  12   0        1.98       -0.24     11.94 o 
   1  13   0       44.69       39.11      7.37 o 
   2  13   0       10.91        9.93      4.44 o 
   3  13   0      227.88      246.84     11.24 o 
   4  13   0        0.38        1.58      3.43 o 
   5  13   0       15.52        5.58      5.91 o 
   6  13   0        2.18       13.51      6.29 o 
   7  13   0        4.01       -5.91     12.14 o 
   8  13   0        8.93        8.72      6.80 o 
   9  13   0        0.09       -1.85      4.53 o 
  10  13   0        3.78        2.89      4.89 o 
   0  14   0       30.88       37.23     11.33 o 
   1  14   0       11.97       19.09      5.05 o 
   2  14   0       23.87       18.86      5.13 o 
   3  14   0        2.91       -0.29      4.74 o 
   4  14   0       17.03       19.90      5.31 o 
   5  14   0        0.11        2.17      5.26 o 
   6  14   0       16.29       14.65      8.09 o 
   7  14   0        0.88        6.82      6.19 o 
   8  14   0        0.00       -4.25      5.98 o 
   9  14   0        5.11        0.54     11.94 o 
   1  15   0       29.61       26.46      4.94 o 
   2  15   0        2.62        0.57      4.49 o 
   3  15   0        6.97        5.24      4.48 o 
   4  15   0        7.36        1.67      9.10 o 
   5  15   0        7.60       15.09      7.28 o 
   6  15   0        2.39        1.88     11.96 o 
   7  15   0        0.25        9.03      7.47 o 
   8  15   0        4.27       -1.31      6.44 o 
   0  16   0       39.57       49.41     20.23 o 
   1  16   0        5.99        6.65      4.91 o 
   2  16   0       72.12       78.80      7.27 o 
   3  16   0        6.37        8.87      7.07 o 
   4  16   0       30.80       29.38     10.34 o 
   5  16   0        2.41        8.94      6.11 o 
   6  16   0       21.29       35.86      7.02 o 
   1  17   0        4.15        4.67      9.58 o 
   2  17   0       66.67       79.00      8.82 o 
   3  17   0        1.14        3.84      4.66 o 
   4  17   0        5.59       16.35      6.73 o 
 -15   1   1        0.01        2.12      3.04 o 
 -14   1   1        3.80        6.85      3.21 o 
 -13   1   1        0.39        1.11      2.74 o 
 -12   1   1       10.59       11.56      3.14 o 
 -11   1   1      103.57       99.02      7.13 o 
 -10   1   1       23.41       21.60      4.79 o 
  -9   1   1      279.33      284.62      8.35 o 
  -8   1   1       12.06       15.44      2.57 o 
  -7   1   1      396.55      411.00      9.14 o 
  -6   1   1       64.03       83.86      7.88 o 
  -5   1   1      108.14      108.65      7.78 o 
  -4   1   1        1.23        1.46      0.65 o 
  -3   1   1     1146.88     1078.57     20.06 o 
  -1   1   1     5085.04     4822.06    103.43 o 
   0   1   1      205.32      189.05      5.13 o 
   1   1   1      330.87      339.88     22.46 o 
   2   1   1     1007.72      946.24     13.05 o 
   3   1   1      828.47      801.19     11.52 o 
   4   1   1     1547.11     1516.60     23.92 o 
   5   1   1      282.83      282.40      5.54 o 
   6   1   1     2309.57     2469.91     33.36 o 
   7   1   1       14.51       12.67      1.75 o 
   8   1   1        4.88        6.78      2.10 o 
   9   1   1       81.54       80.29      8.00 o 
  10   1   1       27.06       23.83      3.51 o 
  11   1   1        3.38        3.79      2.57 o 
  12   1   1       54.76       52.92      5.49 o 
  13   1   1        2.43        5.51      3.40 o 
  14   1   1        5.81       -2.19      3.85 o 
  15   1   1        9.13        7.80      4.71 o 
 -15   2   1        2.35        5.10      4.44 o 
 -14   2   1       28.57       34.33      8.18 o 
 -13   2   1        2.61        7.50      3.09 o 
 -12   2   1      219.30      211.30      7.93 o 
 -11   2   1      285.72      287.71      9.15 o 
 -10   2   1       73.90       73.18      5.26 o 
  -9   2   1       72.00       71.71      4.79 o 
  -8   2   1       52.68       57.63      4.38 o 
  -7   2   1      945.66     1061.82     46.05 o 
  -6   2   1       30.85       31.32      3.33 o 
  -5   2   1      487.57      451.14      9.67 o 
  -4   2   1       38.84       37.31      8.32 o 
  -3   2   1        0.08        1.10      1.84 o 
  -2   2   1       48.34       62.09      6.68 o 
  -1   2   1     4799.56     4537.77     76.85 o 
   1   2   1       49.14       54.22      3.27 o 
   2   2   1       89.29       73.12      2.10 o 
   3   2   1        1.41        2.88      0.98 o 
   4   2   1        7.17       12.11      2.28 o 
   5   2   1      440.48      489.72      9.04 o 
   6   2   1     1538.79     1620.48     20.64 o 
   7   2   1      952.25     1040.13     15.57 o 
   8   2   1        4.36        7.66      2.35 o 
   9   2   1        0.52       -0.91      1.52 o 
  10   2   1      185.85      181.09      6.97 o 
  11   2   1       61.29       66.97      5.35 o 
  12   2   1        0.58        3.89      3.49 o 
  13   2   1      119.03      111.81      8.35 o 
  14   2   1        6.80        7.42      3.81 o 
 -15   3   1       27.34       28.12      4.61 o 
 -14   3   1       13.31       18.77      3.92 o 
 -13   3   1       21.41       25.24      5.67 o 
 -12   3   1       19.25       21.25      3.85 o 
 -11   3   1       27.21       30.96      4.00 o 
 -10   3   1      112.53      104.94      6.19 o 
  -9   3   1      670.58      635.75     13.60 o 
  -8   3   1      694.49      704.15     14.00 o 
  -7   3   1      420.79      437.18      8.25 o 
  -6   3   1       15.25       16.63      1.81 o 
  -5   3   1       45.32       35.42      2.65 o 
  -4   3   1      589.32      570.45     11.65 o 
  -3   3   1     2719.78     2578.37     38.01 o 
  -2   3   1     2634.43     2491.83     44.70 o 
  -1   3   1    23771.15    20864.98    436.58 o 
   1   3   1     6527.72     6234.82    105.06 o 
   2   3   1     1386.85     1314.14     20.13 o 
   3   3   1      851.92      836.23     12.32 o 
   4   3   1      389.73      352.52      6.96 o 
   5   3   1      331.70      310.17      5.60 o 
   6   3   1      393.79      423.63      8.04 o 
   7   3   1      134.84      131.82      5.02 o 
   8   3   1      689.99      690.98     13.73 o 
   9   3   1      104.61      106.50      5.76 o 
  10   3   1       27.80       30.13      3.74 o 
  11   3   1       76.56       72.36      6.50 o 
  12   3   1       14.93       11.10      3.81 o 
  13   3   1       73.17       69.94      6.91 o 
  14   3   1       87.82       90.52     11.32 o 
 -14   4   1        5.44        6.41      3.31 o 
 -13   4   1       22.77       31.82      4.38 o 
 -12   4   1       37.40       42.10      4.65 o 
 -11   4   1      175.20      161.09      7.08 o 
 -10   4   1     1237.79     1236.71     22.76 o 
  -9   4   1      290.46      294.85      8.69 o 
  -8   4   1      271.65      264.74      9.18 o 
  -7   4   1      585.34      603.98     11.93 o 
  -6   4   1      560.34      554.31     12.00 o 
  -5   4   1        1.00        3.24      1.50 o 
  -4   4   1      279.43      275.11      7.10 o 
  -3   4   1       14.49       14.66      2.34 o 
  -2   4   1     1395.95     1301.69     25.04 o 
  -1   4   1     1914.80     1918.44     58.81 o 
   0   4   1       37.01       43.30      6.27 o 
   1   4   1    12953.33    11817.90    279.80 o 
   2   4   1      264.65      278.31      8.35 o 
   3   4   1       23.09       35.94      3.06 o 
   4   4   1      115.85      105.71      3.91 o 
   5   4   1     1101.33     1114.49     16.40 o 
   6   4   1     1031.47     1050.57     15.94 o 
   7   4   1      420.21      390.55      9.16 o 
   8   4   1      305.50      305.39      7.29 o 
   9   4   1      650.97      632.98     13.65 o 
  10   4   1       32.66       34.23      4.87 o 
  11   4   1      192.14      184.92      9.06 o 
  12   4   1       44.76       59.85      6.28 o 
  13   4   1       19.97       26.29      5.13 o 
  14   4   1       21.52       27.86      5.74 o 
 -14   5   1       51.99       55.87      8.06 o 
 -13   5   1       14.30        8.81      4.98 o 
 -12   5   1       23.53       20.48      4.59 o 
 -11   5   1        0.00        1.73      5.60 o 
 -10   5   1       41.75       57.30      6.06 o 
  -9   5   1      168.31      166.11      8.00 o 
  -8   5   1      187.16      201.36      9.14 o 
  -7   5   1      226.36      235.66      7.30 o 
  -6   5   1        0.03       -0.17      1.50 o 
  -5   5   1       97.62       93.30      4.14 o 
  -4   5   1      142.31      176.12      9.61 o 
  -3   5   1     7365.55     7514.55    158.70 o 
  -2   5   1     2681.82     2251.83    331.79 o 
  -1   5   1     1889.39     2030.18     48.76 o 
   0   5   1      445.00      469.56     15.38 o 
   1   5   1      284.80      300.35      8.05 o 
   2   5   1     4353.73     4313.75     92.08 o 
   3   5   1        1.23        8.50      4.45 o 
   4   5   1      328.88      297.26     13.38 o 
   5   5   1       79.37       77.79      4.47 o 
   6   5   1       17.50       21.63      2.30 o 
   7   5   1       42.18       46.87      3.89 o 
   8   5   1     1194.85     1185.43     18.78 o 
   9   5   1       51.38       56.17      4.58 o 
  10   5   1        0.03       -3.19      3.63 o 
  11   5   1       32.57       35.06      5.12 o 
  12   5   1       10.48       11.89      3.97 o 
  13   5   1       49.31       44.82      6.27 o 
  14   5   1       47.17       41.30      6.68 o 
 -14   6   1        0.01       -0.62      4.53 o 
 -13   6   1        9.31        5.95      4.01 o 
 -12   6   1       33.68       46.42      9.03 o 
 -11   6   1      148.87      141.25      8.77 o 
 -10   6   1     1230.91     1214.82     26.94 o 
  -9   6   1       31.07       33.65      5.52 o 
  -8   6   1      221.20      226.29      9.90 o 
  -7   6   1       20.94        8.62      4.00 o 
  -6   6   1      154.69      143.80     11.05 o 
  -5   6   1      454.66      425.92     10.05 o 
  -4   6   1     1458.71     1523.54     30.45 o 
  -3   6   1       67.50       90.78      7.60 o 
  -2   6   1       19.29       25.47      3.22 o 
  -1   6   1      890.92      901.59     28.02 o 
   0   6   1     4408.45     4563.01    101.13 o 
   1   6   1      849.48      849.76     18.18 o 
   2   6   1       41.99       46.72      6.68 o 
   3   6   1      748.44      820.68     21.02 o 
   4   6   1       41.89       32.36      3.31 o 
   5   6   1      176.86      187.20      6.97 o 
   6   6   1      350.46      364.22     10.55 o 
   7   6   1      204.78      212.63      8.42 o 
   8   6   1      337.45      353.36      9.50 o 
   9   6   1     1083.46     1075.24     23.43 o 
  10   6   1       20.90       26.52      4.49 o 
  11   6   1       65.04       67.25      6.59 o 
  12   6   1      139.00      144.23     10.63 o 
  13   6   1       13.28        9.20      4.18 o 
  14   6   1        0.67        1.51      3.83 o 
 -13   7   1        0.02       -1.49      4.67 o 
 -12   7   1        1.20        3.77      3.48 o 
 -11   7   1       72.32       64.98      7.10 o 
 -10   7   1      115.77      130.12     11.87 o 
  -9   7   1      239.57      246.31     10.07 o 
  -8   7   1       45.91       46.07      9.46 o 
  -7   7   1        1.10        1.92      2.20 o 
  -6   7   1      199.05      205.43      8.82 o 
  -5   7   1      176.30      193.66      7.87 o 
  -4   7   1      265.26      327.87     10.18 o 
  -3   7   1      178.02      181.39      7.19 o 
  -2   7   1       72.97       78.38      5.41 o 
  -1   7   1       34.17       38.19      4.02 o 
   0   7   1      992.53     1099.43     23.10 o 
   1   7   1        7.32        3.59      2.23 o 
   2   7   1     1146.18     1221.30     25.10 o 
   3   7   1      208.28      263.73     12.14 o 
   4   7   1      235.81      220.60      8.70 o 
   5   7   1        9.61       14.96      3.05 o 
   6   7   1       23.84       31.13      5.91 o 
   7   7   1       14.79       15.28      2.93 o 
   8   7   1      366.09      361.18     18.18 o 
   9   7   1        1.29        8.36      5.06 o 
  10   7   1        0.01       -5.57      3.71 o 
  11   7   1       10.63        4.55     10.92 o 
  12   7   1        0.20       -1.90      4.46 o 
  13   7   1        3.08       -2.46      5.87 o 
 -13   8   1        0.06        7.57      5.51 o 
 -12   8   1        0.72       -1.51      4.38 o 
 -11   8   1       10.17        6.47      3.90 o 
 -10   8   1       21.33       25.96      4.67 o 
  -9   8   1        1.12        2.80      3.22 o 
  -8   8   1      132.56      128.20      7.30 o 
  -7   8   1        0.43        0.54      2.25 o 
  -6   8   1       68.67       70.24      6.24 o 
  -5   8   1        0.44        2.66      6.92 o 
  -4   8   1      354.74      385.19     11.77 o 
  -3   8   1      159.14      160.64      7.37 o 
  -2   8   1      433.73      467.18     12.99 o 
  -1   8   1      302.77      314.40      9.96 o 
   0   8   1       50.34       53.36      4.75 o 
   1   8   1        1.66        7.95      2.78 o 
   2   8   1       32.09       41.28      4.29 o 
   3   8   1        2.82       -1.83      3.00 o 
   4   8   1        7.36       -0.54      2.51 o 
   5   8   1       53.57       53.79      5.53 o 
   6   8   1       17.84       16.85      5.02 o 
   7   8   1        0.01       -0.68      5.66 o 
   8   8   1       15.45       16.55      4.45 o 
   9   8   1      194.81      184.26     11.58 o 
  10   8   1        0.79       -3.23      4.07 o 
  11   8   1        6.26       -1.34      4.46 o 
  12   8   1        0.96       -2.43      4.80 o 
  13   8   1        0.43       -2.70      4.70 o 
 -13   9   1        0.28       -5.87      4.38 o 
 -12   9   1        7.30       15.04      6.19 o 
 -11   9   1        5.76        0.19      4.41 o 
 -10   9   1        0.00       -1.89      3.17 o 
  -9   9   1       11.26       15.98      3.99 o 
  -8   9   1       35.34       39.45      4.48 o 
  -7   9   1       15.73       13.28      6.77 o 
  -6   9   1       80.06       81.08      6.90 o 
  -5   9   1       35.51       45.13      5.40 o 
  -4   9   1      106.02      122.45      9.22 o 
  -3   9   1        4.24        8.94      3.60 o 
  -2   9   1      267.30      266.31      9.81 o 
  -1   9   1      153.53      166.10      7.86 o 
   0   9   1        0.03       -2.72      3.03 o 
   1   9   1       61.78       60.12      5.33 o 
   2   9   1       71.17       70.57      5.70 o 
   3   9   1       16.83       19.97      3.71 o 
   4   9   1      148.67      149.06      8.35 o 
   5   9   1        6.23        6.88      3.37 o 
   6   9   1        9.62        9.81      5.44 o 
   7   9   1       16.39       16.69      6.29 o 
   8   9   1       28.84       35.34      5.36 o 
   9   9   1       30.93       24.36      5.98 o 
  10   9   1        5.20        7.15      5.07 o 
  11   9   1       12.69        9.94     11.73 o 
  12   9   1        5.62       -6.69      4.46 o 
 -12  10   1       47.06       32.03      8.70 o 
 -11  10   1        0.45        3.90      4.99 o 
 -10  10   1       18.19       15.29      4.28 o 
  -9  10   1        4.76        5.82      3.63 o 
  -8  10   1       13.22       14.22      3.33 o 
  -7  10   1        2.17       -1.39      2.55 o 
  -6  10   1       34.63       44.89      5.83 o 
  -5  10   1       59.27       78.41      6.97 o 
  -4  10   1      148.51      145.59      8.20 o 
  -3  10   1       68.28       73.33      6.64 o 
  -2  10   1        3.44        2.51      3.33 o 
  -1  10   1       66.26       68.09      6.28 o 
   0  10   1       65.93       66.66      7.44 o 
   1  10   1        0.02        5.28      2.77 o 
   2  10   1      448.74      473.66     13.93 o 
   3  10   1       55.12       50.73      5.45 o 
   4  10   1       13.84       14.16      4.04 o 
   5  10   1       25.05       40.43      7.00 o 
   6  10   1       91.46      101.17     13.35 o 
   7  10   1       13.06       10.56      6.47 o 
   8  10   1      111.99      112.26      8.30 o 
   9  10   1       61.53       58.86     11.13 o 
  10  10   1       46.12       37.57      8.70 o 
  11  10   1       12.41        5.66      5.21 o 
  12  10   1        0.25        1.61      7.08 o 
 -11  11   1       11.07       11.30      5.75 o 
 -10  11   1        7.23       12.21      5.53 o 
  -9  11   1        0.29       -1.98      4.21 o 
  -8  11   1      150.59      157.23      7.82 o 
  -7  11   1        0.93        3.22      3.32 o 
  -6  11   1       18.71       16.75      5.02 o 
  -5  11   1       18.80       21.61      5.29 o 
  -4  11   1       40.64       36.29      5.43 o 
  -3  11   1        9.13        1.94      4.31 o 
  -2  11   1      129.37      143.04      8.49 o 
  -1  11   1      220.42      204.71      9.42 o 
   0  11   1      148.84      164.13     10.59 o 
   1  11   1      106.35       95.09      8.81 o 
   2  11   1      130.60      146.17      8.61 o 
   3  11   1        6.62        5.68      3.84 o 
   4  11   1        0.19       -6.27      4.18 o 
   5  11   1       33.79       31.94      7.08 o 
   6  11   1        4.03        3.54      6.88 o 
   7  11   1       78.30       73.26      9.50 o 
   8  11   1      109.31      135.93     12.64 o 
   9  11   1        0.15       -3.88      4.86 o 
  10  11   1      277.44      273.08     15.30 o 
  11  11   1        0.57       -1.73      6.88 o 
 -11  12   1        3.41       11.73     12.95 o 
 -10  12   1        5.57        4.45     12.54 o 
  -9  12   1        0.72       -7.93      7.89 o 
  -8  12   1       19.79       14.61      3.76 o 
  -7  12   1      142.11      167.92     10.28 o 
  -6  12   1       47.95       55.43      6.68 o 
  -5  12   1        7.24        7.48      4.21 o 
  -4  12   1        2.72        1.44      3.87 o 
  -3  12   1        5.34        2.68      4.23 o 
  -2  12   1      179.40      168.72     12.11 o 
  -1  12   1      270.64      282.70     11.83 o 
   0  12   1      482.04      485.73     15.49 o 
   1  12   1      155.92      145.29     10.10 o 
   2  12   1       31.04       46.38      5.99 o 
   3  12   1      135.06      148.06      9.14 o 
   4  12   1       36.70       53.48      8.26 o 
   5  12   1       52.55       53.01      8.70 o 
   6  12   1      179.88      163.91     13.96 o 
   7  12   1       41.90       60.19      9.62 o 
   8  12   1        1.14        4.77      6.06 o 
   9  12   1      128.54      111.11     15.78 o 
  10  12   1        1.48       -3.20      4.55 o 
 -10  13   1        8.52        7.28     13.35 o 
  -9  13   1        0.10      -11.73     11.73 o 
  -8  13   1       33.09       37.55     13.52 o 
  -7  13   1       35.20       39.49      5.10 o 
  -6  13   1       21.83       16.68      5.61 o 
  -5  13   1        3.60        9.29      4.26 o 
  -4  13   1       12.59        8.21      4.59 o 
  -3  13   1        7.98        3.32      4.20 o 
  -2  13   1        0.70       -1.40      3.75 o 
  -1  13   1      603.94      631.03     18.69 o 
   0  13   1      409.06      405.84     22.51 o 
   1  13   1        0.86        2.01      3.96 o 
   2  13   1        4.51        4.56      4.02 o 
   3  13   1       51.65       53.05      8.64 o 
   4  13   1        2.51       -5.24      7.69 o 
   5  13   1      133.73      124.51     12.25 o 
   6  13   1       24.33       16.62      7.00 o 
   7  13   1       35.70       37.13      8.65 o 
   8  13   1        1.67       -8.09      5.99 o 
   9  13   1       33.01       31.12      7.48 o 
  10  13   1       29.57       36.21      7.70 o 
  -9  14   1        1.56       -7.28     11.73 o 
  -8  14   1       15.02        9.80      6.66 o 
  -7  14   1      108.52      109.04      9.50 o 
  -6  14   1        3.32        5.15      4.26 o 
  -5  14   1       25.04       28.73      6.00 o 
  -4  14   1        0.09        2.13      4.24 o 
  -3  14   1        0.27        4.79      4.37 o 
  -2  14   1       61.42       49.16      6.99 o 
  -1  14   1      168.11      172.71     11.36 o 
   0  14   1       58.48       58.92      7.23 o 
   1  14   1        0.77        1.73      5.18 o 
   2  14   1        6.52        4.94      5.31 o 
   3  14   1       29.31       26.68      7.14 o 
   4  14   1        0.12       -7.28      4.86 o 
   5  14   1        3.62       -7.41      4.94 o 
   6  14   1      120.45      123.52     12.83 o 
   7  14   1       82.52       66.86     10.79 o 
   8  14   1        2.83       -3.22      6.49 o 
   9  14   1      101.45       98.65     11.14 o 
  -8  15   1        0.81        1.33     14.16 o 
  -7  15   1       22.42       31.85      6.61 o 
  -6  15   1        2.58        5.68      6.10 o 
  -5  15   1        0.60        5.12      4.15 o 
  -4  15   1        0.47       -0.80      4.28 o 
  -3  15   1       34.66       47.61      7.22 o 
  -2  15   1       14.09       13.41      6.02 o 
  -1  15   1      174.24      179.31     12.06 o 
   0  15   1      116.49      105.02      9.62 o 
   1  15   1        8.97       13.64      6.27 o 
   2  15   1        2.19        2.62      7.69 o 
   3  15   1       23.64       13.97     10.32 o 
   4  15   1       19.45       20.50      7.58 o 
   5  15   1       12.31        7.80      6.19 o 
   6  15   1        1.82       -2.61      5.66 o 
   7  15   1        0.02        0.64     10.12 o 
  -6  16   1        0.25       -2.66      8.16 o 
  -5  16   1       11.00       13.97      7.77 o 
  -4  16   1        0.00        2.56      6.31 o 
  -3  16   1        9.55        4.45      5.53 o 
  -2  16   1        1.10       -2.43      5.82 o 
  -1  16   1        8.25        8.91      6.10 o 
   0  16   1        1.35       -0.78      6.68 o 
   1  16   1        2.95        4.65      6.01 o 
   2  16   1       14.01        6.14      6.56 o 
   3  16   1        0.00       -0.62      5.61 o 
   4  16   1        7.19        2.31      6.80 o 
   5  16   1        0.00       -7.86      5.57 o 
   6  16   1       16.78        3.79     13.55 o 
  -3  17   1        0.01        9.08      6.42 o 
  -2  17   1        3.38       -0.54      9.66 o 
  -1  17   1        2.60        4.38      6.15 o 
   0  17   1        0.20        3.70      8.90 o 
   1  17   1        3.68        2.14      7.08 o 
   2  17   1       29.37       24.01      8.36 o 
   3  17   1        1.69        2.56      6.50 o 
 -15   0   2        8.72        8.61      9.51 o 
 -14   0   2       11.58        5.14      4.41 o 
 -13   0   2       35.38       26.06      5.82 o 
 -12   0   2        8.46       11.78      5.46 o 
 -11   0   2       78.45       79.38      8.16 o 
 -10   0   2      907.25      840.45     23.82 o 
  -9   0   2      966.52      980.90     35.00 o 
  -8   0   2      258.60      262.35     11.33 o 
  -7   0   2     1001.44     1021.83     25.08 o 
  -6   0   2      864.17      757.26     54.60 o 
  -5   0   2     1883.79     1913.79     38.51 o 
  -4   0   2      211.87      212.47      5.68 o 
  -3   0   2       10.24        5.49      2.63 o 
  -2   0   2     2908.07     2851.00     61.42 o 
  -1   0   2    47644.24    40329.94    836.18 o 
   0   0   2       14.80       10.52      2.83 o 
   1   0   2      239.55      238.09      7.37 o 
   2   0   2      758.31      682.50     12.90 o 
   3   0   2       50.35       70.19      3.31 o 
   4   0   2      377.58      402.07     22.25 o 
   5   0   2     5581.65     5699.12     93.33 o 
   6   0   2      813.82      758.61     15.75 o 
   7   0   2       16.00       11.62      2.62 o 
   8   0   2      102.26       90.35      5.57 o 
   9   0   2        6.47        8.88      7.89 o 
  10   0   2      195.41      208.95     10.95 o 
  11   0   2      309.41      319.65     18.61 o 
  12   0   2      261.11      247.22     16.99 o 
  13   0   2       45.82       48.96      9.71 o 
  14   0   2        1.94       -6.88      5.66 o 
 -14   1   2        7.90       14.49      3.59 o 
 -13   1   2      158.22      149.30     10.22 o 
 -12   1   2       35.05       37.39      4.47 o 
 -11   1   2      266.13      251.46     11.04 o 
 -10   1   2      436.76      425.70     10.86 o 
  -9   1   2        2.26        4.65      2.51 o 
  -8   1   2     1154.86     1203.36     20.76 o 
  -7   1   2       33.58       38.83      3.25 o 
  -6   1   2       78.09       91.06      2.84 o 
  -5   1   2      461.11      455.31      8.44 o 
  -4   1   2        0.23        0.09      0.97 o 
  -3   1   2      263.61      270.76      5.07 o 
  -2   1   2    10548.52    10117.83    148.60 o 
  -1   1   2      164.26      127.96      5.14 o 
   1   1   2      440.70      432.92      8.13 o 
   2   1   2      445.40      442.97      7.19 o 
   3   1   2     1062.27     1008.78     13.04 o 
   4   1   2      602.79      600.80      9.76 o 
   5   1   2     1249.01     1268.94     16.67 o 
   6   1   2      355.95      384.32      7.34 o 
   7   1   2      383.53      388.22      7.87 o 
   8   1   2      299.23      301.93      6.45 o 
   9   1   2      385.72      377.34      9.80 o 
  10   1   2       69.83       84.09      6.59 o 
  11   1   2      105.67       88.65      6.96 o 
  12   1   2       32.17       27.33      5.41 o 
  13   1   2       18.33       31.01      5.99 o 
  14   1   2       76.84       55.56      7.73 o 
 -14   2   2        0.55        3.27      3.01 o 
 -13   2   2        0.94        2.44      2.84 o 
 -12   2   2       42.59       38.84      5.67 o 
 -11   2   2      137.62      138.88      7.08 o 
 -10   2   2       18.13       20.68      3.64 o 
  -9   2   2       45.56       40.14      3.82 o 
  -8   2   2       24.10       22.48      3.17 o 
  -7   2   2      485.74      500.81     14.77 o 
  -6   2   2       56.97       49.32      3.05 o 
  -5   2   2       26.33       22.04      1.83 o 
  -4   2   2     1763.03     1746.47     26.23 o 
  -3   2   2       59.06       62.03      3.89 o 
  -2   2   2       19.46       18.80      2.01 o 
  -1   2   2     7114.50     6790.13    117.23 o 
   0   2   2        0.96        0.11      0.64 o 
   1   2   2      606.00      556.39     10.40 o 
   2   2   2      326.89      306.40      6.34 o 
   3   2   2       11.50       12.68      1.37 o 
   4   2   2      377.03      372.04      6.83 o 
   5   2   2     1880.06     1886.27     25.39 o 
   6   2   2       38.54       29.67      2.17 o 
   7   2   2       33.24       34.25      3.17 o 
   8   2   2       20.56       19.08      2.27 o 
   9   2   2        2.01        4.25      3.58 o 
  10   2   2      204.15      192.41      8.44 o 
  11   2   2       64.13       69.70      6.54 o 
  12   2   2       19.05       23.79      4.76 o 
  13   2   2       39.20       41.26      6.56 o 
  14   2   2        2.32        9.47      4.71 o 
 -14   3   2        3.03        5.42      3.71 o 
 -13   3   2       28.25       30.89      5.21 o 
 -12   3   2       94.81       86.39      7.40 o 
 -11   3   2      214.12      206.71     10.03 o 
 -10   3   2       32.81       31.75      4.64 o 
  -9   3   2      358.95      350.84     12.93 o 
  -8   3   2      171.52      182.77     12.14 o 
  -7   3   2       34.67       47.49      5.95 o 
  -6   3   2      110.60      120.11      4.40 o 
  -5   3   2       65.28       71.88      4.56 o 
  -4   3   2      884.36      901.19     13.63 o 
  -3   3   2       49.51       40.79      3.32 o 
  -2   3   2      630.95      603.23     11.41 o 
  -1   3   2       83.15       82.40      3.40 o 
   0   3   2        3.65        0.58      0.88 o 
   1   3   2        9.50        7.54      1.24 o 
   2   3   2      751.24      765.29     13.01 o 
   3   3   2       34.76       32.19      2.77 o 
   4   3   2      254.17      245.55      5.70 o 
   5   3   2      691.53      698.14     10.27 o 
   6   3   2      301.85      338.61      6.40 o 
   7   3   2       53.60       64.33      3.26 o 
   8   3   2      352.84      344.00      8.81 o 
   9   3   2        0.42       -1.86      2.52 o 
  10   3   2       46.21       43.72      6.30 o 
  11   3   2       23.80       27.54      4.73 o 
  12   3   2       26.81       21.36      4.64 o 
  13   3   2       49.96       35.82      6.29 o 
  14   3   2       31.26       31.75      6.27 o 
 -14   4   2        0.11        1.25      5.05 o 
 -13   4   2        3.61        7.00      3.98 o 
 -12   4   2       20.85       22.14      5.08 o 
 -11   4   2       25.57       19.35      4.51 o 
 -10   4   2       50.60       49.19      5.52 o 
  -9   4   2        0.17       -0.69      3.98 o 
  -8   4   2       26.76       32.68      4.56 o 
  -7   4   2        6.49       11.19      2.41 o 
  -6   4   2        4.03        6.42      2.00 o 
  -5   4   2      159.31      195.34      6.48 o 
  -4   4   2      257.37      254.60      6.10 o 
  -3   4   2      612.27      617.61     40.65 o 
  -2   4   2       54.92       10.92      3.24 o 
   0   4   2       15.90        4.22      4.20 o 
   1   4   2       31.24       39.15      2.84 o 
   2   4   2      795.70      776.32     18.73 o 
   3   4   2       31.02       35.02      2.99 o 
   4   4   2        0.20       -0.53      0.88 o 
   5   4   2      510.64      534.04      9.47 o 
   6   4   2       56.08       65.32      4.11 o 
   7   4   2      170.86      175.79      6.23 o 
   8   4   2       64.20       63.62      4.56 o 
   9   4   2        6.77        9.82      3.38 o 
  10   4   2       20.73       12.46      3.66 o 
  11   4   2       17.43       20.49      4.59 o 
  12   4   2        0.34       -1.78      3.97 o 
  13   4   2        0.58       -4.09      3.41 o 
  14   4   2        0.18        5.76      4.43 o 
 -14   5   2        2.69       12.26      4.34 o 
 -13   5   2        0.12       -1.42      3.86 o 
 -12   5   2        0.02        0.50      3.26 o 
 -11   5   2       34.38       38.50      5.13 o 
 -10   5   2       54.39       55.50      5.81 o 
  -9   5   2        3.15        3.81      3.15 o 
  -8   5   2        4.56        1.26      2.52 o 
  -7   5   2        8.77        8.29      2.27 o 
  -6   5   2        3.15        0.31      1.43 o 
  -5   5   2      459.36      496.47     11.92 o 
  -4   5   2       12.17       12.24      1.96 o 
  -3   5   2       24.87       39.72      3.86 o 
  -2   5   2       19.40       19.48      3.03 o 
  -1   5   2      502.46      495.06     17.40 o 
   0   5   2      204.20      193.34     11.05 o 
   1   5   2      307.76      311.85      7.36 o 
   2   5   2      131.52      132.35      4.36 o 
   3   5   2      389.01      410.02      9.23 o 
   4   5   2       13.25       17.25      2.45 o 
   5   5   2      274.84      292.66      7.96 o 
   6   5   2      165.13      165.75      8.05 o 
   7   5   2      174.45      174.21      7.87 o 
   8   5   2       18.67       28.25      4.56 o 
   9   5   2       12.38       11.53      3.65 o 
  10   5   2        0.27       -2.35      2.84 o 
  11   5   2        0.77        2.78      5.52 o 
  12   5   2       10.16       11.56      4.47 o 
  13   5   2        5.61        1.54      3.31 o 
  14   5   2        0.60        7.52      4.33 o 
 -14   6   2        5.29       17.28      6.41 o 
 -13   6   2        3.31       11.20      4.12 o 
 -12   6   2       10.87       11.57      4.06 o 
 -11   6   2       75.02       74.81      6.96 o 
 -10   6   2      109.56      118.02     10.24 o 
  -9   6   2       17.24       20.04      4.25 o 
  -8   6   2       23.23       21.96      3.86 o 
  -7   6   2       89.23       83.23      5.00 o 
  -6   6   2       12.82       10.29      2.37 o 
  -5   6   2        5.62        3.25      1.72 o 
  -4   6   2      776.08      823.87     19.51 o 
  -3   6   2       16.92       23.11      3.49 o 
  -2   6   2        9.89       11.74      2.84 o 
  -1   6   2     1855.34     1813.79     35.23 o 
   0   6   2     1112.66     1040.81     26.17 o 
   1   6   2      152.43      160.64      6.12 o 
   2   6   2       40.02       55.98      7.21 o 
   3   6   2       89.55      103.69      8.27 o 
   4   6   2      311.91      315.60      8.77 o 
   5   6   2       18.76       19.82      6.47 o 
   6   6   2        1.33        3.95      2.69 o 
   7   6   2      599.45      604.46     15.37 o 
   8   6   2        6.77        3.10      2.74 o 
   9   6   2       59.05       51.11      5.66 o 
  10   6   2        2.83       -3.31      2.79 o 
  11   6   2       39.84       41.72      5.80 o 
  12   6   2       28.88       20.39      5.00 o 
  13   6   2       12.58       14.41      5.66 o 
 -13   7   2        3.34        6.59      5.31 o 
 -12   7   2        5.86       10.29      7.89 o 
 -11   7   2       92.21       97.37      8.07 o 
 -10   7   2      310.48      331.80     15.36 o 
  -9   7   2       98.25      101.29      7.22 o 
  -8   7   2       22.24       31.48      4.50 o 
  -7   7   2       23.01       29.82      3.60 o 
  -6   7   2       61.18       66.36      4.42 o 
  -5   7   2      167.86      177.44      5.96 o 
  -4   7   2      617.27      631.84     16.13 o 
  -3   7   2      474.03      443.09     12.51 o 
  -2   7   2      308.86      326.87     10.12 o 
  -1   7   2      539.40      575.10     20.82 o 
   0   7   2     1841.40     1819.19     44.06 o 
   1   7   2      205.38      204.09      8.75 o 
   2   7   2     1640.62     1774.46     34.62 o 
   3   7   2      270.80      267.55      9.13 o 
   4   7   2      439.03      473.19     16.85 o 
   5   7   2      144.02      155.12      9.68 o 
   6   7   2       73.15       95.49      9.04 o 
   7   7   2      182.20      175.08     10.71 o 
   8   7   2      840.55      843.05     20.43 o 
   9   7   2       94.65       96.61      9.56 o 
  10   7   2       26.92       16.73     11.53 o 
  11   7   2       24.95       35.52      7.41 o 
  12   7   2        6.64       10.38      5.46 o 
  13   7   2        4.24        0.39     10.12 o 
 -13   8   2       17.73       22.63      6.71 o 
 -12   8   2        4.21        3.12      8.50 o 
 -11   8   2       86.21      109.23     11.81 o 
 -10   8   2       59.14       59.98      8.93 o 
  -9   8   2        0.63        1.22      3.43 o 
  -8   8   2       53.41       63.85      5.88 o 
  -7   8   2      118.73      116.97      5.84 o 
  -6   8   2      161.90      159.29      6.30 o 
  -5   8   2       35.54       32.99      4.89 o 
  -4   8   2      296.87      323.75     11.13 o 
  -3   8   2        3.94        2.10      2.68 o 
  -2   8   2     1622.29     1634.21     33.51 o 
  -1   8   2      435.74      415.93     12.11 o 
   0   8   2       98.38      109.55     14.04 o 
   1   8   2      733.01      746.09     54.42 o 
   2   8   2      719.84      819.05     22.23 o 
   3   8   2        1.05        1.80      2.60 o 
   4   8   2        9.81       22.30      5.57 o 
   5   8   2       57.18       62.15      7.95 o 
   6   8   2       94.89      114.80     10.37 o 
   7   8   2      233.00      249.22     13.59 o 
   8   8   2        4.42        9.49      4.13 o 
   9   8   2        8.97       -1.13      5.06 o 
  10   8   2       32.00       37.37      7.69 o 
  11   8   2       21.02       17.98      6.61 o 
  12   8   2       62.57       70.29      9.86 o 
 -12   9   2        3.09       14.72      6.43 o 
 -11   9   2       67.89       69.25     10.01 o 
 -10   9   2      122.32      136.17     13.15 o 
  -9   9   2       61.85       57.85     14.77 o 
  -8   9   2       37.50       35.19      7.29 o 
  -7   9   2       26.26       26.95      3.70 o 
  -6   9   2        0.81        1.84      2.36 o 
  -5   9   2       16.46       18.48      4.48 o 
  -4   9   2      184.21      175.01      8.51 o 
  -3   9   2        0.65       -1.78      4.04 o 
  -2   9   2     1096.00     1056.43     24.26 o 
  -1   9   2      919.67      917.10     38.29 o 
   0   9   2      666.91      648.86     16.69 o 
   1   9   2      182.04       97.92     12.54 o 
   2   9   2       15.16       13.06      4.18 o 
   4   9   2      168.33      135.17     36.62 o 
   5   9   2       53.48       73.13      9.10 o 
   6   9   2        0.17        7.02      5.53 o 
   7   9   2        0.96        7.62      6.12 o 
   8   9   2     1031.22     1017.89     23.92 o 
   9   9   2        0.90       -3.92      6.88 o 
  10   9   2        3.22       -0.70      4.14 o 
  11   9   2        0.69        0.13      5.26 o 
  12   9   2        2.34        3.17      5.19 o 
 -12  10   2        2.86        3.58      6.68 o 
 -11  10   2       36.54       43.54      8.65 o 
 -10  10   2        1.61        1.43      5.06 o 
  -9  10   2       25.10       33.32      7.87 o 
  -8  10   2       19.63       26.83      9.10 o 
  -7  10   2      178.96      184.59      9.73 o 
  -6  10   2        2.74        8.41      4.12 o 
  -5  10   2        0.04       -2.02      3.03 o 
  -4  10   2       57.99       64.07      6.72 o 
  -3  10   2       55.40       59.91      6.52 o 
  -2  10   2      120.74      134.90      8.87 o 
  -1  10   2       97.30      114.67      8.08 o 
   0  10   2       26.73       37.16      6.43 o 
   1  10   2      405.07      390.33     38.84 o 
   2  10   2       10.22        3.89      8.29 o 
   3  10   2        1.61       -1.74      2.86 o 
   4  10   2       24.25       26.68      6.58 o 
   5  10   2      188.96      186.32     12.74 o 
   6  10   2      156.52      181.26     13.65 o 
   7  10   2        5.47       -0.50      5.31 o 
   8  10   2      104.27      111.25     11.53 o 
   9  10   2        9.89       21.58      6.03 o 
  10  10   2        7.51       -3.08      8.29 o 
  11  10   2        5.04       -0.58      4.85 o 
 -11  11   2        0.89       -4.64     12.75 o 
 -10  11   2        8.61        9.86      6.25 o 
  -9  11   2        2.34        9.57      5.88 o 
  -8  11   2       89.65       83.64     10.47 o 
  -7  11   2        3.17        0.03      3.85 o 
  -6  11   2       12.46       14.74      4.59 o 
  -5  11   2       20.44       16.93      4.92 o 
  -4  11   2        7.60        4.23      4.15 o 
  -3  11   2       23.84       24.77      5.29 o 
  -2  11   2      540.01      497.95     15.57 o 
  -1  11   2      219.84      191.79      9.65 o 
   0  11   2       75.68       76.60      7.05 o 
   1  11   2        1.52       -1.65      4.68 o 
   2  11   2        6.17        1.62      6.88 o 
   3  11   2        0.55        4.73      5.00 o 
   4  11   2       11.86       12.86      5.82 o 
   5  11   2       29.79       22.09      6.61 o 
   6  11   2       91.93       90.56     10.57 o 
   7  11   2       30.47       32.35      7.95 o 
   8  11   2        0.02        3.37      6.32 o 
   9  11   2       88.74       75.52      9.43 o 
  10  11   2        8.61        5.35      5.39 o 
  11  11   2       23.17       16.96      6.28 o 
 -10  12   2        0.05        1.16      5.76 o 
  -9  12   2        0.05       -5.75      5.31 o 
  -8  12   2        7.80        4.95      5.67 o 
  -7  12   2        6.42        2.45      4.68 o 
  -6  12   2       14.40       26.20      7.65 o 
  -5  12   2        8.68        8.95      4.45 o 
  -4  12   2        0.02        3.92      3.86 o 
  -3  12   2        0.08       -4.29      3.49 o 
  -2  12   2      331.56      313.26     19.67 o 
  -1  12   2      440.34      449.38     15.09 o 
   0  12   2        1.34       -1.25      3.92 o 
   1  12   2        4.82        5.16      5.46 o 
   2  12   2       27.97       26.56      6.85 o 
   3  12   2        3.06        1.71      5.06 o 
   4  12   2       12.61        3.32      9.51 o 
   5  12   2       50.41       54.78     10.92 o 
   6  12   2        0.02       -2.23      5.53 o 
   7  12   2       27.18       29.05      7.85 o 
   8  12   2       22.72       22.11      7.85 o 
   9  12   2       49.71       42.58     11.13 o 
  10  12   2       23.37       13.72      6.22 o 
  -9  13   2        0.37        1.37      5.71 o 
  -8  13   2       87.53      102.19     11.96 o 
  -7  13   2       29.35       27.60     12.47 o 
  -6  13   2       13.67        9.82      4.75 o 
  -5  13   2        3.05        0.62      3.99 o 
  -4  13   2        0.58       -0.59      3.99 o 
  -3  13   2        6.16        3.84      4.41 o 
  -2  13   2        2.31       -3.44      6.06 o 
  -1  13   2        6.67       -6.00      4.02 o 
   0  13   2       23.57       24.87      6.85 o 
   1  13   2        4.21        2.53      5.29 o 
   2  13   2        6.20        0.58      5.24 o 
   3  13   2        3.63        2.93      6.68 o 
   4  13   2        2.56        7.89      6.27 o 
   5  13   2        0.09        7.62      9.71 o 
   6  13   2        6.48        3.94      6.12 o 
   7  13   2       42.40       55.29     16.79 o 
   8  13   2       67.71       59.66     10.48 o 
   9  13   2       52.44       41.60     15.17 o 
  -8  14   2        2.04       12.32     11.73 o 
  -7  14   2       43.54       54.17      7.38 o 
  -6  14   2        2.27       -2.56      6.61 o 
  -5  14   2        0.03        0.82      4.29 o 
  -4  14   2        1.26       -1.22      4.52 o 
  -3  14   2        3.43        5.87      4.93 o 
  -2  14   2        3.33        1.11      4.46 o 
  -1  14   2        1.54       -1.80      5.00 o 
   0  14   2        5.04        6.07      5.72 o 
   1  14   2        0.02        1.82      5.15 o 
   2  14   2        0.47       -1.03      5.24 o 
   3  14   2        0.01       -4.13      8.50 o 
   4  14   2        0.00        2.63      5.82 o 
   5  14   2        1.58       -2.85      5.64 o 
   6  14   2       13.45        1.64      6.61 o 
   7  14   2        6.94       -0.55      6.22 o 
   8  14   2        5.91       -4.86      6.36 o 
  -7  15   2       10.65       10.46      9.31 o 
  -6  15   2        1.49       -5.20      7.07 o 
  -5  15   2        0.04       -2.24      4.82 o 
  -4  15   2        7.44        5.74      6.66 o 
  -3  15   2        8.17        1.32      6.22 o 
  -2  15   2        3.73        1.21      8.09 o 
  -1  15   2       31.67       36.13      8.12 o 
   0  15   2        0.66       -2.02      5.44 o 
   1  15   2       12.14        7.93      6.11 o 
   2  15   2        0.05       -6.52      8.70 o 
   3  15   2       14.29       16.22      7.19 o 
   4  15   2        6.61        0.77      7.28 o 
   5  15   2        1.80       -1.73      6.22 o 
   6  15   2        0.02       -8.06      7.89 o 
   7  15   2       31.36       27.39      8.82 o 
  -5  16   2        0.01        0.65      9.48 o 
  -4  16   2       24.36       18.01      6.68 o 
  -3  16   2        0.33       -3.99      5.46 o 
  -2  16   2        2.46        2.75     11.53 o 
  -1  16   2      119.47      118.21     13.02 o 
   0  16   2        0.01        1.01      6.01 o 
   1  16   2        0.39       -7.58      5.06 o 
   2  16   2        2.30       -8.76      5.87 o 
   3  16   2        0.49       -3.87      6.03 o 
   4  16   2       17.17       11.34      7.09 o 
   5  16   2       24.24       11.21      8.15 o 
  -2  17   2       10.01       14.50      7.42 o 
  -1  17   2       28.26       16.43      7.42 o 
   0  17   2       66.02       88.29     11.72 o 
   1  17   2       24.77       16.94      8.90 o 
   2  17   2       10.12        0.99     10.52 o 
 -14   1   3        0.03       -0.42      3.39 o 
 -13   1   3       14.81       15.60      4.56 o 
 -12   1   3        2.18        3.72      4.22 o 
 -11   1   3        1.26        2.18      3.24 o 
 -10   1   3       12.76        7.15      5.02 o 
  -9   1   3       24.40       22.46      3.91 o 
  -7   1   3        4.86        2.35      2.94 o 
  -6   1   3      109.65      119.13      3.81 o 
  -5   1   3      275.94      287.48      7.29 o 
  -4   1   3     1016.40     1135.64     29.61 o 
  -3   1   3       94.51       78.09      7.69 o 
  -1   1   3      277.26      278.47      6.72 o 
   0   1   3       21.38       23.18      5.31 o 
   1   1   3      680.23      678.73     15.83 o 
   2   1   3     1106.94     1143.70     16.59 o 
   3   1   3      206.96      186.54      5.22 o 
   4   1   3      393.05      392.73      6.73 o 
   5   1   3       23.74       24.56      2.37 o 
   6   1   3      100.69      102.47      4.24 o 
   7   1   3        0.24       -1.85      1.73 o 
   8   1   3       47.65       44.12      3.56 o 
   9   1   3       37.59       45.35      5.70 o 
  10   1   3        8.57       14.98      4.55 o 
  11   1   3        3.03        6.79      3.97 o 
  12   1   3        2.39        5.26      4.01 o 
  13   1   3       15.65        7.45      8.90 o 
  14   1   3       21.15       11.07      5.57 o 
 -14   2   3        2.08       13.66      5.70 o 
 -13   2   3        4.48       11.69      4.13 o 
 -12   2   3       77.78       71.96      6.95 o 
 -11   2   3      184.88      167.06      8.68 o 
 -10   2   3       46.96       46.73      5.40 o 
  -9   2   3       14.88       19.48      3.87 o 
  -8   2   3      156.44       41.32      8.70 o 
  -7   2   3      157.48      152.89      5.72 o 
  -6   2   3      388.00      366.34     14.43 o 
  -5   2   3      109.04      121.88      5.61 o 
  -3   2   3     1674.85     1777.87     42.63 o 
  -2   2   3      772.46      779.53     15.59 o 
  -1   2   3      519.68      532.90     10.65 o 
   0   2   3     1762.62     1660.66     27.04 o 
   1   2   3        8.07       14.98      2.43 o 
   2   2   3      323.84      390.15      7.65 o 
   3   2   3       65.18       62.61      2.81 o 
   4   2   3       34.83       31.64      2.49 o 
   5   2   3      493.51      513.42      9.35 o 
   6   2   3      233.82      225.69      6.07 o 
   7   2   3        1.08       -1.96      1.86 o 
   8   2   3       17.32       15.40      2.68 o 
   9   2   3        1.77       -0.24      2.97 o 
  10   2   3      170.45      157.75      9.84 o 
  11   2   3        0.19       -1.43      3.40 o 
  12   2   3       33.39       39.89      6.68 o 
  13   2   3        5.15       -0.98      4.14 o 
 -14   3   3       10.64       10.66      5.53 o 
 -13   3   3        0.01        6.30      5.35 o 
 -12   3   3       21.89       18.47      6.27 o 
 -11   3   3       93.38       95.11      7.44 o 
 -10   3   3       84.53       88.20      6.87 o 
  -9   3   3      387.11      405.66     12.25 o 
  -8   3   3      131.21      136.91      7.18 o 
  -7   3   3       74.84       73.30      9.43 o 
  -6   3   3        5.75        3.49      2.04 o 
  -5   3   3        0.04       -2.01      1.34 o 
  -4   3   3     1405.95     1331.41     19.30 o 
  -3   3   3       79.06       70.30      4.50 o 
  -2   3   3     2514.06     2488.42     39.55 o 
  -1   3   3       68.94       79.41      3.80 o 
   0   3   3      479.44      500.86     11.10 o 
   1   3   3        1.71        0.17      0.77 o 
   2   3   3       19.82        9.84      1.75 o 
   3   3   3      384.52      393.90      8.59 o 
   4   3   3     1061.42     1061.46     18.35 o 
   5   3   3       16.12       11.75      1.98 o 
   6   3   3       82.86       91.79      4.54 o 
   7   3   3      350.94      344.57      8.12 o 
   8   3   3      559.67      564.98     11.29 o 
   9   3   3       95.93      107.13      7.44 o 
  10   3   3       85.34       88.65      7.15 o 
  11   3   3       15.09       20.29      5.00 o 
  12   3   3       38.71       37.92      6.27 o 
  13   3   3       61.52       75.27      8.87 o 
 -14   4   3        4.01       14.05      5.99 o 
 -13   4   3       37.06       55.53      9.16 o 
 -12   4   3       33.59       41.76      9.91 o 
 -11   4   3      188.46      196.24     12.88 o 
 -10   4   3       43.37       36.51     14.77 o 
  -9   4   3       37.57       37.79      7.01 o 
  -8   4   3       77.31       80.98      5.97 o 
  -7   4   3      154.53      161.61      6.80 o 
  -6   4   3        1.48        3.45      2.00 o 
  -5   4   3      820.51      801.66     14.19 o 
  -4   4   3      261.69      249.74      5.52 o 
  -3   4   3        0.91        0.41      2.22 o 
  -2   4   3      106.63      115.33      4.85 o 
  -1   4   3      178.50      173.92      6.83 o 
   0   4   3     2441.63     2308.22     36.89 o 
   1   4   3      904.48      918.79     18.83 o 
   2   4   3       76.18       74.01      3.58 o 
   3   4   3      206.36      231.48      6.35 o 
   4   4   3      100.07      101.60      4.68 o 
   5   4   3      676.49      665.40     13.36 o 
   6   4   3     1059.01     1052.06     16.79 o 
   7   4   3       94.55      106.76      5.24 o 
   8   4   3      493.47      478.19     10.32 o 
   9   4   3       20.34       22.53      4.60 o 
  10   4   3       21.77       18.49      4.37 o 
  11   4   3       20.95       32.06      8.32 o 
  12   4   3       81.70       78.49      8.72 o 
  13   4   3       85.37       94.04     12.54 o 
 -13   5   3       16.03       25.68      6.97 o 
 -12   5   3      298.12      275.88     20.23 o 
 -11   5   3        1.18        9.95      5.41 o 
 -10   5   3      388.92      418.57     18.15 o 
  -9   5   3      119.97      114.16     10.87 o 
  -8   5   3       49.99       46.94      7.48 o 
  -7   5   3       13.28        1.67      4.26 o 
  -6   5   3        2.47        0.33      3.16 o 
  -5   5   3       26.94       28.41      4.31 o 
  -4   5   3      934.29      862.65     27.31 o 
  -3   5   3      585.70      540.16     11.80 o 
  -2   5   3       23.60       27.23      2.99 o 
  -1   5   3       26.03       28.08      2.92 o 
   0   5   3      188.71      182.64      5.83 o 
   1   5   3     2699.83     2841.31     52.01 o 
   2   5   3        0.63        3.29      2.41 o 
   3   5   3      201.83      174.97      7.29 o 
   4   5   3      194.41      181.98      6.01 o 
   5   5   3       24.98       28.13      3.26 o 
   6   5   3      102.80      104.67      5.47 o 
   7   5   3      328.33      326.91      8.24 o 
   8   5   3        3.25        3.95      2.49 o 
   9   5   3      222.89      216.42      9.28 o 
  10   5   3       99.21      111.09     11.87 o 
  11   5   3        0.00        4.07      3.48 o 
  12   5   3       12.73        9.39      5.42 o 
  13   5   3       32.94       30.69      6.47 o 
 -13   6   3       30.39       43.12     13.76 o 
 -12   6   3       87.64       88.90     10.73 o 
 -11   6   3      214.67      230.35     13.86 o 
 -10   6   3       73.45       90.34     10.42 o 
  -9   6   3        6.59        9.34      5.35 o 
  -8   6   3        0.17       -1.11      4.16 o 
  -7   6   3       84.37       96.99      7.29 o 
  -6   6   3        8.03       11.09      3.81 o 
  -5   6   3      623.56      635.97     16.65 o 
  -4   6   3       90.12      112.76      6.72 o 
  -3   6   3       91.05       95.59      7.71 o 
  -2   6   3       19.26       24.38      3.72 o 
  -1   6   3      174.91      167.40      5.92 o 
   0   6   3      925.91      907.40     17.27 o 
   1   6   3        1.91       -1.23      1.38 o 
   2   6   3       32.13       34.02      5.52 o 
   3   6   3      155.12      182.02      7.88 o 
   4   6   3        0.07        1.30      2.58 o 
   5   6   3      360.42      362.66      9.37 o 
   6   6   3      483.10      458.75     11.17 o 
   7   6   3     1028.62      996.77     16.94 o 
   8   6   3      659.16      660.13     14.60 o 
   9   6   3        8.78        7.77      3.60 o 
  10   6   3        2.59       -1.20      3.24 o 
  11   6   3      198.79      197.97     11.76 o 
  12   6   3       44.22       40.42      8.19 o 
  13   6   3       11.64       22.05      6.01 o 
 -13   7   3        3.17        7.53      5.53 o 
 -12   7   3       38.53       42.25      8.30 o 
 -11   7   3       42.58       54.06      8.64 o 
 -10   7   3        2.08        1.59      5.15 o 
  -9   7   3        8.98       14.80      5.74 o 
  -8   7   3       69.39       46.63      7.68 o 
  -7   7   3       15.95       11.10      4.24 o 
  -6   7   3        1.11        6.55      3.42 o 
  -5   7   3       37.19       45.32      5.63 o 
  -4   7   3      132.26      133.81      7.30 o 
  -3   7   3       26.90       37.13      4.82 o 
  -2   7   3      104.03       94.01      7.95 o 
  -1   7   3       15.40       14.45      3.64 o 
   0   7   3       26.23       30.84      4.15 o 
   1   7   3      531.74      577.75     17.40 o 
   2   7   3       13.18       13.01      6.27 o 
   3   7   3       44.57       54.31      7.14 o 
   4   7   3       15.07       20.93      5.70 o 
   5   7   3      110.40      133.19     10.83 o 
   6   7   3       17.84       20.23      6.29 o 
   7   7   3      908.42      866.35     20.96 o 
   8   7   3       90.40       97.26      6.31 o 
   9   7   3       17.50       11.05      4.74 o 
  10   7   3       10.42        6.68      5.67 o 
  11   7   3        5.70       10.02      4.19 o 
  12   7   3        5.24        3.43      3.99 o 
 -12   8   3        5.44       12.86      6.32 o 
 -11   8   3      124.56      134.12     13.12 o 
 -10   8   3        0.83        7.93      6.88 o 
  -9   8   3        5.21        1.76      4.84 o 
  -8   8   3        0.21       -2.29      4.34 o 
  -7   8   3        2.40        3.57      3.81 o 
  -6   8   3        3.34        1.25      3.61 o 
  -5   8   3       91.84      113.35      8.08 o 
  -4   8   3        2.27        6.65      3.44 o 
  -3   8   3        0.44       -1.01      3.10 o 
  -2   8   3       11.01       14.24      5.13 o 
  -1   8   3       14.38       19.24      5.29 o 
   0   8   3      123.81      139.18      9.33 o 
   1   8   3        3.09       -1.75      2.17 o 
   2   8   3        6.18        0.92      3.88 o 
   3   8   3        0.07        6.21      4.37 o 
   4   8   3       81.63       92.65     12.75 o 
   5   8   3       12.06        9.31      8.09 o 
   6   8   3      157.39      147.92     18.61 o 
   7   8   3       16.16       22.44      7.01 o 
   8   8   3       53.27       55.23      6.30 o 
   9   8   3        7.59        3.39      3.89 o 
  10   8   3       46.68       43.02      7.89 o 
  11   8   3        6.40       -4.51      9.31 o 
  12   8   3        0.87        0.52      4.87 o 
 -12   9   3        2.93        7.28      5.83 o 
 -11   9   3        0.01        5.13      5.44 o 
 -10   9   3       10.55       18.79      7.29 o 
  -9   9   3       46.69       44.58      8.35 o 
  -8   9   3        1.63        0.00      4.26 o 
  -7   9   3       45.09       34.65      5.57 o 
  -6   9   3        3.57        3.07      3.49 o 
  -5   9   3        7.43        9.73      4.07 o 
  -4   9   3        3.54        6.07      3.71 o 
  -3   9   3       27.70       36.36      5.30 o 
  -2   9   3       42.11       53.61      7.42 o 
  -1   9   3        2.90        5.74      2.46 o 
   0   9   3       77.60       66.46      8.70 o 
   1   9   3        4.40       -1.82      1.72 o 
   2   9   3        5.33       10.59      4.95 o 
   3   9   3       46.55       42.13      7.29 o 
   4   9   3      102.58       95.35     10.01 o 
   5   9   3       19.17       19.15      7.08 o 
   6   9   3        2.48       13.14      6.39 o 
   7   9   3       17.95       18.21      9.51 o 
   8   9   3       38.61       33.64      5.53 o 
   9   9   3       32.80       24.17      5.26 o 
  10   9   3        6.44        6.13      4.87 o 
  11   9   3        0.56       -0.98     10.32 o 
 -11  10   3        2.19       11.63      6.21 o 
 -10  10   3        3.39        6.93      6.88 o 
  -9  10   3       24.82       20.34      7.00 o 
  -8  10   3        6.76        2.61      5.15 o 
  -7  10   3        7.90        2.46      4.25 o 
  -6  10   3        3.97        2.01      3.87 o 
  -5  10   3        2.92        2.47      4.03 o 
  -4  10   3       16.68       15.69      7.70 o 
  -3  10   3        1.47        5.95      4.17 o 
  -2  10   3        9.04       10.47      4.95 o 
  -1  10   3       25.32       24.44      5.06 o 
   0  10   3       45.61       40.26     13.96 o 
   1  10   3      131.08      127.35     23.87 o 
   2  10   3        0.03        5.46      4.95 o 
   3  10   3       15.05       12.54      5.86 o 
   4  10   3        7.32        5.47      5.57 o 
   5  10   3      233.20      232.18     13.70 o 
   6  10   3        7.15        3.53      5.29 o 
   7  10   3       85.29       79.62     10.73 o 
   8  10   3        0.95       -0.96      6.22 o 
   9  10   3       32.45       21.03      5.35 o 
  10  10   3        1.61       -3.28      7.49 o 
  11  10   3       11.06        8.88      9.91 o 
 -10  11   3        7.36        3.35      5.51 o 
  -9  11   3       49.32       59.61      9.72 o 
  -8  11   3       76.63       92.73     11.23 o 
  -7  11   3        0.74       -0.09      4.02 o 
  -6  11   3       15.99       12.36      4.97 o 
  -5  11   3       10.76       15.00      5.16 o 
  -4  11   3        6.80       13.86      4.97 o 
  -3  11   3      380.07      361.80     13.55 o 
  -2  11   3        6.77       10.69      4.81 o 
  -1  11   3      644.13      607.28     22.31 o 
   0  11   3       59.83       76.32      9.30 o 
   1  11   3        1.27       -1.21      6.68 o 
   2  11   3        1.85        6.99      5.41 o 
   3  11   3        0.59       -4.37      4.55 o 
   4  11   3       44.60       45.10      8.28 o 
   5  11   3       27.37       27.81      7.08 o 
   6  11   3        1.82       -7.43      4.95 o 
   7  11   3       46.55       29.59      8.24 o 
   8  11   3        0.03       -5.27      6.27 o 
   9  11   3       36.19       53.60      7.05 o 
  10  11   3        1.58       -2.33      5.87 o 
 -10  12   3        7.25        5.79      6.50 o 
  -9  12   3        2.27        2.10      9.31 o 
  -8  12   3       87.16       86.59     11.69 o 
  -7  12   3        2.59       -6.78      4.94 o 
  -6  12   3        5.77        2.80      4.68 o 
  -5  12   3       15.19       21.23      5.59 o 
  -4  12   3       85.06       77.20      7.81 o 
  -3  12   3      514.15      487.52     16.35 o 
  -2  12   3        4.93        6.63     10.92 o 
  -1  12   3      764.67      764.90     26.57 o 
   0  12   3        6.60       15.23      6.15 o 
   1  12   3        1.24       -0.96      4.71 o 
   2  12   3       49.03       45.92      8.28 o 
   3  12   3        7.52        7.62      5.70 o 
   4  12   3       18.06       12.08      6.43 o 
   5  12   3      104.17      101.91     12.54 o 
   6  12   3        2.28       -7.93      5.29 o 
   7  12   3        9.44        2.57      6.22 o 
   8  12   3        9.30        1.82      6.85 o 
   9  12   3        1.03       -8.15      6.28 o 
  -9  13   3       18.29       25.24      8.16 o 
  -8  13   3       14.44       19.34      7.29 o 
  -7  13   3        0.05        2.30     10.92 o 
  -6  13   3        1.82        0.31      4.31 o 
  -5  13   3        0.32        9.34     11.55 o 
  -4  13   3        0.85        0.86      4.59 o 
  -3  13   3        2.66        3.12      5.24 o 
  -2  13   3      441.73      473.19     23.27 o 
  -1  13   3      101.65      102.27     11.30 o 
   0  13   3        0.90       -4.57      4.71 o 
   1  13   3        0.12       -2.87      5.00 o 
   2  13   3       36.92       41.60      8.50 o 
   3  13   3        0.01       -5.87      5.13 o 
   4  13   3      171.88      163.13     14.43 o 
   5  13   3        6.21        0.08      5.82 o 
   6  13   3       30.07       14.83      7.49 o 
   7  13   3        0.44        1.40      6.27 o 
   8  13   3        6.18       -6.01     12.95 o 
  -7  14   3       13.78       41.02     12.54 o 
  -6  14   3        7.51       11.44      5.37 o 
  -5  14   3        1.83        5.92      4.89 o 
  -4  14   3        5.37        9.57      9.10 o 
  -3  14   3       17.82       12.44     10.12 o 
  -2  14   3      479.57      449.46     21.44 o 
  -1  14   3       34.19       33.18      8.15 o 
   0  14   3       43.11       27.78      7.71 o 
   1  14   3       15.76        3.85      5.99 o 
   2  14   3        0.15        1.11      5.87 o 
   3  14   3       15.05        9.51      6.72 o 
   4  14   3        3.13       -0.53      5.86 o 
   5  14   3       64.70       56.85     37.63 o 
   6  14   3        0.97       -8.51      6.03 o 
   7  14   3        0.74       -3.47      6.80 o 
  -6  15   3        4.64        5.44      5.21 o 
  -5  15   3        0.06        1.73      5.82 o 
  -4  15   3        0.05       -0.93      5.64 o 
  -3  15   3      116.39      106.28     12.30 o 
  -2  15   3      321.25      303.30     17.45 o 
  -1  15   3       22.52       44.62     11.53 o 
   0  15   3       29.80       22.30      7.71 o 
   1  15   3        4.82        0.98      6.27 o 
   2  15   3        1.06        9.02      6.56 o 
   3  15   3        2.17        1.16      6.27 o 
   4  15   3       34.79       20.78      7.77 o 
   5  15   3       12.26        7.70     10.32 o 
  -4  16   3        2.98       -2.02      7.69 o 
  -3  16   3        7.23        0.20      7.89 o 
  -2  16   3       36.15       48.96     15.38 o 
  -1  16   3        0.92       -4.63      7.69 o 
   0  16   3        0.33        2.23      6.58 o 
   1  16   3        0.02       -3.64      5.99 o 
   2  16   3        0.30       -8.50      5.72 o 
   3  16   3        0.91       -9.04      6.03 o 
 -13   0   4       25.84       32.37     10.12 o 
 -12   0   4        9.84        3.24      6.88 o 
 -11   0   4       48.60       47.34     10.92 o 
 -10   0   4      215.84      196.65     16.99 o 
  -9   0   4       13.71        9.71      6.47 o 
  -8   0   4       58.54       48.15     10.12 o 
  -7   0   4      178.72      173.99     14.97 o 
  -6   0   4       32.68       30.35      4.95 o 
  -5   0   4      161.35      162.02     10.92 o 
  -4   0   4      222.23      225.09      9.87 o 
  -3   0   4      822.39      784.65     21.72 o 
  -2   0   4     3377.55     3208.20     71.47 o 
  -1   0   4      218.77      219.41      9.27 o 
   0   0   4      374.63      421.97     13.53 o 
   2   0   4      800.97      889.27     23.41 o 
   3   0   4      765.38      797.99     22.24 o 
   4   0   4      901.91      991.63     19.89 o 
   5   0   4       89.10       79.63      6.50 o 
   6   0   4      642.30      660.27     26.10 o 
   7   0   4     1319.35     1305.83     40.66 o 
   8   0   4       30.41       37.07      5.57 o 
   9   0   4      390.84      392.92     16.79 o 
  10   0   4       25.90       20.64      6.88 o 
  11   0   4      114.45      133.12     14.97 o 
  12   0   4       59.78       41.27      9.71 o 
  13   0   4       20.58       12.14      8.09 o 
 -13   1   4        0.53        3.94      4.71 o 
 -12   1   4        0.02        1.55      4.43 o 
 -11   1   4       12.67       13.50      5.57 o 
 -10   1   4        2.14       -0.07      3.85 o 
  -9   1   4      473.95      452.95     18.59 o 
  -8   1   4       15.36       11.72      5.00 o 
  -7   1   4        5.64        4.20      4.14 o 
  -6   1   4       11.11       11.03      2.59 o 
  -5   1   4       78.83       83.37      5.05 o 
  -4   1   4      391.64      370.23      9.38 o 
  -3   1   4     4045.58     3963.93     61.73 o 
  -2   1   4      183.62      157.66      7.24 o 
  -1   1   4       15.46       14.31      2.36 o 
   0   1   4        6.43        5.57      1.49 o 
   2   1   4      265.90      279.48     10.57 o 
   3   1   4      401.20      376.64      7.32 o 
   4   1   4      682.74      681.46     12.96 o 
   5   1   4      162.59      179.42      7.07 o 
   6   1   4      331.63      337.64      9.24 o 
   7   1   4       15.85       12.55      3.02 o 
   8   1   4        4.48        3.58      2.75 o 
   9   1   4      187.61      196.51     10.05 o 
  10   1   4        0.71       -3.41      4.45 o 
  11   1   4       40.54       33.68      8.09 o 
  12   1   4        2.37        1.05      4.14 o 
  13   1   4       36.95       41.34      7.29 o 
 -13   2   4        0.31       12.18      5.29 o 
 -12   2   4       13.09       17.75      5.99 o 
 -11   2   4       32.71       43.10      7.83 o 
 -10   2   4      125.24      136.35     12.16 o 
  -9   2   4       20.06       22.79      5.99 o 
  -8   2   4       48.64       39.43      6.72 o 
  -7   2   4        3.68        4.25      4.01 o 
  -6   2   4       72.83       71.55      4.79 o 
  -5   2   4      311.12      302.55      8.39 o 
  -4   2   4      113.20      117.54      5.24 o 
  -3   2   4       31.97       33.83      4.79 o 
  -2   2   4     1415.19     1375.14     24.17 o 
  -1   2   4       64.83       69.66      4.12 o 
   0   2   4      310.12      329.88      8.17 o 
   2   2   4        3.02        3.93      1.75 o 
   3   2   4       27.57       27.69      3.88 o 
   4   2   4      505.14      524.97      9.89 o 
   5   2   4      103.41      117.46      5.92 o 
   6   2   4        1.79       -0.74      1.99 o 
   7   2   4       22.73       20.09      3.19 o 
   8   2   4      251.77      250.36      8.16 o 
   9   2   4       49.08       50.20      5.27 o 
  10   2   4       34.97       35.95      6.01 o 
  11   2   4       37.73       43.19      8.90 o 
  12   2   4       85.05       82.53     12.95 o 
  13   2   4       12.79       18.21      5.99 o 
 -13   3   4        2.65       16.61      6.47 o 
 -12   3   4        6.18        8.70      5.15 o 
 -11   3   4        0.01        1.36      4.66 o 
 -10   3   4       11.76       20.43      6.01 o 
  -9   3   4        4.36        4.99      4.56 o 
  -8   3   4       30.71       25.62      8.70 o 
  -7   3   4        0.60       -1.62      4.45 o 
  -6   3   4        1.77        1.35      2.13 o 
  -5   3   4       68.12       66.28      4.72 o 
  -4   3   4       34.32       40.75      3.87 o 
  -3   3   4      298.61      304.79      8.48 o 
  -2   3   4       37.49       39.89      3.56 o 
  -1   3   4        0.01       -1.01      1.74 o 
   0   3   4       71.82       74.70      4.14 o 
   1   3   4      174.75      182.64     10.43 o 
   2   3   4        2.35        1.09      1.57 o 
   3   3   4      191.00      189.86      7.90 o 
   4   3   4      191.01      196.18      6.51 o 
   5   3   4       30.59       25.76      2.80 o 
   6   3   4      135.65      135.94      5.27 o 
   7   3   4      569.68      570.34     11.52 o 
   8   3   4      194.91      191.82      7.20 o 
   9   3   4        6.85        8.67      3.55 o 
  10   3   4        6.37        4.10      6.68 o 
  11   3   4        1.53        0.72      3.85 o 
  12   3   4        3.95        5.90      5.87 o 
 -13   4   4        5.36       16.98      5.93 o 
 -12   4   4        0.49        5.49      4.95 o 
 -11   4   4        3.44        5.81      5.35 o 
 -10   4   4       25.97       30.42      7.01 o 
  -9   4   4        0.05       -1.21      4.08 o 
  -8   4   4       20.46       15.90      5.35 o 
  -7   4   4        5.22        2.87      2.83 o 
  -6   4   4       13.91       16.21      3.50 o 
  -5   4   4       71.53       76.26      5.17 o 
  -4   4   4        8.62        9.39      2.65 o 
  -3   4   4        3.99       -2.66      1.81 o 
  -2   4   4       14.38       15.16      2.71 o 
  -1   4   4       16.60       20.87      2.79 o 
   0   4   4      428.14      453.85     10.98 o 
   2   4   4        8.01       10.69      2.79 o 
   3   4   4        9.81        4.04      3.10 o 
   4   4   4        0.38       -1.45      2.01 o 
   5   4   4        2.34        0.34      1.84 o 
   6   4   4      104.33      117.16      5.45 o 
   7   4   4      380.23      354.29      8.83 o 
   8   4   4        0.67       -3.28      2.19 o 
   9   4   4       23.54       19.97      4.09 o 
  10   4   4        0.04       -0.16      4.05 o 
  11   4   4        0.47        1.66      5.46 o 
  12   4   4        0.50        1.35      4.55 o 
 -13   5   4        0.99        3.17      4.95 o 
 -12   5   4        1.43        7.67      6.88 o 
 -11   5   4       67.59       67.42     13.35 o 
 -10   5   4        8.11        5.35      5.00 o 
  -9   5   4        2.19        8.46      4.95 o 
  -8   5   4       44.40       35.09      6.88 o 
  -7   5   4        4.32        1.32      4.25 o 
  -6   5   4       64.92       71.16      7.95 o 
  -5   5   4        4.43        2.35      1.90 o 
  -4   5   4       10.04       19.84      3.24 o 
  -3   5   4       59.97       61.36      4.63 o 
  -2   5   4        0.53        0.46      2.20 o 
  -1   5   4       56.79       61.29      4.36 o 
   0   5   4      209.53      198.68      6.45 o 
   1   5   4       56.05       53.81      9.31 o 
   2   5   4       56.41       64.59      5.81 o 
   3   5   4       72.02       58.74      5.59 o 
   4   5   4        1.57        2.60      2.12 o 
   5   5   4      108.83      124.10      5.81 o 
   6   5   4       97.28       96.32      5.38 o 
   7   5   4      213.94      202.80      6.77 o 
   8   5   4       30.51       27.60      3.68 o 
   9   5   4        3.49       -0.99      3.00 o 
  10   5   4        0.81       -0.20      3.72 o 
  11   5   4        0.52        0.27      4.86 o 
  12   5   4        0.04        0.46      4.65 o 
 -12   6   4        3.11       10.15      5.53 o 
 -11   6   4       99.96       99.28     11.28 o 
 -10   6   4       27.50       36.75      7.55 o 
  -9   6   4       60.80       44.37      7.86 o 
  -8   6   4       31.64       26.27      6.29 o 
  -7   6   4        5.26       -2.50      4.08 o 
  -6   6   4      102.27       97.31      9.30 o 
  -5   6   4      231.70      219.50     12.01 o 
  -4   6   4      182.05      187.17      8.43 o 
  -3   6   4        0.41       -0.28      2.17 o 
  -2   6   4       14.41       15.96      3.09 o 
  -1   6   4      102.62       97.90      5.46 o 
   0   6   4      178.67      183.05      8.26 o 
   1   6   4        3.13       -2.10      2.08 o 
   2   6   4        6.22        7.55      4.90 o 
   3   6   4        3.87        5.15      3.22 o 
   4   6   4       12.59        8.40      3.63 o 
   5   6   4       10.56        9.99      2.82 o 
   6   6   4      173.05      181.10      7.13 o 
   7   6   4        4.24        1.85      2.49 o 
   8   6   4        8.85        7.63      4.01 o 
   9   6   4       26.88       25.17      6.16 o 
  10   6   4       18.21       18.66      6.19 o 
  11   6   4       39.88       37.32      6.72 o 
  12   6   4       36.55       45.15     14.77 o 
 -12   7   4        7.29       17.31      6.32 o 
 -11   7   4       66.81       72.60     10.13 o 
 -10   7   4        1.42        5.29      5.24 o 
  -9   7   4        0.94        1.50      4.86 o 
  -8   7   4       24.39       31.50      6.88 o 
  -7   7   4        2.48        1.54      4.45 o 
  -6   7   4      117.32      122.78     11.49 o 
  -5   7   4        8.17       11.39      4.07 o 
  -4   7   4      140.50      149.92     10.87 o 
  -3   7   4      250.93      226.84     11.58 o 
  -2   7   4      171.78      149.24      6.66 o 
  -1   7   4       63.80       78.89      5.35 o 
   0   7   4       79.84       61.52      7.83 o 
   2   7   4       69.66       70.69     10.12 o 
   3   7   4       50.62       50.41      5.83 o 
   4   7   4      118.16      116.27      8.30 o 
   5   7   4       23.01       31.28      6.23 o 
   6   7   4        0.05        0.52      4.70 o 
   7   7   4      349.72      357.47     12.20 o 
   8   7   4        0.67        1.99      2.88 o 
   9   7   4        7.00        3.55      3.28 o 
  10   7   4       32.38       37.50      6.71 o 
  11   7   4        7.56       12.98      6.68 o 
 -11   8   4       88.50      113.79     16.18 o 
 -10   8   4        0.03        4.18      5.35 o 
  -9   8   4        1.18        3.32      4.71 o 
  -8   8   4       57.08       63.93      9.16 o 
  -7   8   4       67.98       82.94      9.56 o 
  -6   8   4        8.92        9.89      4.34 o 
  -5   8   4      171.75      167.06      8.86 o 
  -4   8   4       13.76       16.57      4.58 o 
  -3   8   4      236.19      175.16     24.23 o 
  -2   8   4      102.72      112.87      8.08 o 
  -1   8   4       56.07       54.58     12.75 o 
   0   8   4      539.77      546.25     20.03 o 
   1   8   4       50.75       55.03     10.92 o 
   2   8   4       53.55       56.44      8.01 o 
   3   8   4        4.05        4.45      5.35 o 
   4   8   4       93.10       94.35      9.96 o 
   5   8   4        0.86       -2.61      5.06 o 
   6   8   4      575.89      578.86     21.87 o 
   7   8   4       41.64       35.38      8.00 o 
   8   8   4        0.17       -3.60      6.68 o 
   9   8   4        0.52       -0.14      4.23 o 
  10   8   4       31.31       32.77      7.54 o 
  11   8   4        9.74       11.04      6.11 o 
 -11   9   4        0.91        5.89      6.07 o 
 -10   9   4       30.14       26.09     14.57 o 
  -9   9   4       61.71       52.57      8.98 o 
  -8   9   4        1.01        0.27      4.45 o 
  -7   9   4        0.02        2.27      4.71 o 
  -6   9   4       65.12       60.84      7.28 o 
  -5   9   4      104.86       98.01     10.42 o 
  -4   9   4        3.47        6.14      3.83 o 
  -3   9   4        1.58        3.63      4.76 o 
  -2   9   4      321.03      342.48     15.73 o 
  -1   9   4      101.05      114.02     10.86 o 
   0   9   4       73.14       88.01     10.01 o 
   1   9   4        3.73        4.52      4.94 o 
   2   9   4       34.72       28.48      9.31 o 
   3   9   4       81.62       89.06     10.52 o 
   4   9   4      206.50      221.36     13.12 o 
   5   9   4        0.00        2.43      8.29 o 
   6   9   4        0.03       -5.73      5.13 o 
   7   9   4      208.12      185.11     31.76 o 
   8   9   4        0.45       -3.47      5.11 o 
   9   9   4        8.37        6.12      4.50 o 
  10   9   4       41.52       37.69      7.78 o 
 -10  10   4        5.67        5.32      5.99 o 
  -9  10   4        6.01        8.68      5.93 o 
  -8  10   4        2.44       -0.96      7.08 o 
  -7  10   4        5.13        3.42      5.15 o 
  -6  10   4        3.12        5.75      5.17 o 
  -5  10   4       13.87       11.10      4.70 o 
  -4  10   4      137.38      141.47      9.86 o 
  -3  10   4      165.09      178.36     11.73 o 
  -2  10   4      758.94      747.67     45.32 o 
  -1  10   4       21.03       14.79      6.07 o 
   0  10   4        7.28        6.58      5.31 o 
   1  10   4       14.63       10.12      5.53 o 
   2  10   4        4.80        3.15      5.15 o 
   3  10   4        0.00       -0.09      5.06 o 
   4  10   4        9.28        8.59      5.82 o 
   5  10   4        3.70        0.11      5.86 o 
   6  10   4      100.78      103.79     11.52 o 
   7  10   4        1.33       -4.99      5.74 o 
   8  10   4        6.56       -0.69      4.51 o 
   9  10   4       29.78       32.23      6.35 o 
  10  10   4        0.95       -0.44     10.92 o 
  -9  11   4       31.50       44.92      8.87 o 
  -8  11   4        4.07        4.10      5.83 o 
  -7  11   4        0.01        2.83      5.31 o 
  -6  11   4        0.01        4.47      4.32 o 
  -5  11   4       12.46       13.56      4.99 o 
  -4  11   4        0.67        3.12      4.86 o 
  -3  11   4      149.14      168.73     16.59 o 
  -2  11   4      105.32      102.76     13.76 o 
  -1  11   4        2.44        3.14      4.94 o 
   0  11   4       17.01       20.89      8.70 o 
   1  11   4        0.22       -2.38      5.46 o 
   2  11   4        0.12        4.64      5.13 o 
   3  11   4       65.29       65.15      9.43 o 
   4  11   4       27.33       26.48      7.58 o 
   5  11   4       39.14       34.38      8.28 o 
   6  11   4        4.31        0.40      6.01 o 
   7  11   4        0.24       -4.05      8.50 o 
   8  11   4       17.70        8.20      7.29 o 
   9  11   4       31.00       24.53      6.09 o 
  -9  12   4        0.02        0.99      8.70 o 
  -8  12   4        0.83        7.09      6.61 o 
  -7  12   4        0.53       -4.89      5.31 o 
  -6  12   4        0.46       -5.08      4.22 o 
  -5  12   4        0.35        4.20      5.15 o 
  -4  12   4        9.49       10.01      6.07 o 
  -3  12   4      131.05      137.71     12.87 o 
  -2  12   4        0.98        0.14      5.01 o 
  -1  12   4       12.96       12.07      6.03 o 
   0  12   4        5.06       -1.17      5.06 o 
   1  12   4        8.40        7.12      6.47 o 
   2  12   4        1.01        5.06      5.64 o 
   3  12   4       58.10       45.10      8.81 o 
   4  12   4       51.10       47.77      9.14 o 
   5  12   4       29.98       40.28     12.54 o 
   6  12   4        1.62        8.70      7.15 o 
   7  12   4        1.67       -7.33     10.72 o 
   8  12   4        1.31       -6.29     10.12 o 
  -7  13   4        1.43       11.73     10.92 o 
  -6  13   4        0.06       -1.75      5.06 o 
  -5  13   4        0.03       -1.23      9.31 o 
  -4  13   4       31.06       21.94      7.01 o 
  -3  13   4      169.75      163.55     14.97 o 
  -2  13   4        3.93        4.56      6.22 o 
  -1  13   4       76.72       70.20     10.44 o 
   0  13   4        0.35       -3.11      5.29 o 
   1  13   4        0.35       -0.67      5.35 o 
   2  13   4        4.57       -6.99      4.66 o 
   3  13   4       29.95       13.92      7.14 o 
   4  13   4       33.70       29.44      8.28 o 
   5  13   4       25.44        5.61      6.97 o 
   6  13   4        3.53       -5.46      6.01 o 
   7  13   4        0.65       -0.84      6.80 o 
  -6  14   4        2.30        7.40      9.31 o 
  -5  14   4        0.14        4.79      5.64 o 
  -4  14   4        2.33        4.21      6.03 o 
  -3  14   4        0.47        3.80     10.52 o 
  -2  14   4       60.89       55.17     10.01 o 
  -1  14   4        0.37        5.85      6.12 o 
   0  14   4        8.99        9.23      6.21 o 
   1  14   4        3.63        9.28      6.51 o 
   2  14   4        1.55       -3.34      5.57 o 
   3  14   4        2.92       -0.90      5.74 o 
   4  14   4        5.31        1.18      6.56 o 
   5  14   4        0.66       -7.30      6.11 o 
  -4  15   4       17.15       20.73      7.66 o 
  -3  15   4       22.84       26.12      8.06 o 
  -2  15   4       41.77       51.33      9.79 o 
  -1  15   4       13.60       11.23      7.29 o 
   0  15   4       17.02        4.45      6.68 o 
   1  15   4        0.00       -6.73      5.44 o 
   2  15   4        0.08       -0.83      6.27 o 
   3  15   4        0.14       -6.63      6.03 o 
 -12   1   5        0.10        8.32      7.28 o 
 -11   1   5        2.68        2.44      4.14 o 
 -10   1   5       26.62       31.29      6.85 o 
  -9   1   5        6.68       11.27      5.00 o 
  -8   1   5        2.18        1.42      4.01 o 
  -7   1   5       10.24       10.81      5.66 o 
  -6   1   5        0.05       -3.30      2.20 o 
  -5   1   5        0.01       -1.19      2.38 o 
  -4   1   5        0.44       -3.38      2.26 o 
  -3   1   5      273.48      239.31      7.78 o 
  -2   1   5        0.02       -2.71      1.81 o 
  -1   1   5       15.57       15.36      2.89 o 
   0   1   5       20.52       17.79      2.76 o 
   1   1   5       57.83       53.01      6.88 o 
   2   1   5       12.70       12.30      3.85 o 
   3   1   5       93.61       88.74      4.35 o 
   4   1   5        0.39       -1.07      2.69 o 
   5   1   5       54.33       58.02      4.61 o 
   6   1   5      363.17      361.94     13.55 o 
   7   1   5        6.12        8.04      2.95 o 
   8   1   5      355.11      363.67     10.42 o 
   9   1   5       17.78       26.19      3.80 o 
  10   1   5        8.24       10.72      4.58 o 
  11   1   5        2.91       -2.63      4.01 o 
 -12   2   5       19.18       26.09      6.72 o 
 -11   2   5       13.10        8.86      5.26 o 
 -10   2   5      111.99       98.79     10.86 o 
  -9   2   5        0.16        5.08      4.55 o 
  -8   2   5       77.69       65.44      8.44 o 
  -7   2   5        7.08        5.71      4.25 o 
  -6   2   5       67.40       90.15      5.88 o 
  -5   2   5        0.41        0.85      2.40 o 
  -4   2   5      413.59      415.77     10.90 o 
  -3   2   5      202.73      180.08      6.77 o 
  -2   2   5      114.90      111.04      5.96 o 
  -1   2   5       64.20       66.10      4.68 o 
   0   2   5       98.34      104.36      5.14 o 
   1   2   5       13.58        7.56      1.65 o 
   2   2   5       65.79       63.12      8.90 o 
   3   2   5       16.25       17.04      2.97 o 
   4   2   5      132.31      136.96      6.24 o 
   5   2   5      459.09      481.62     11.23 o 
   6   2   5       29.75       29.68      3.66 o 
   7   2   5      262.97      273.01      8.66 o 
   8   2   5        4.87        6.51      2.83 o 
   9   2   5        1.51        2.21      2.63 o 
  10   2   5        0.24       -0.49      3.57 o 
  11   2   5        4.49        3.44      4.29 o 
 -12   3   5        0.97        2.78      4.71 o 
 -11   3   5        6.04        1.93      4.95 o 
 -10   3   5       98.47      105.81     11.16 o 
  -9   3   5       17.92       19.31      5.82 o 
  -8   3   5        0.78        2.23      4.01 o 
  -7   3   5        6.19        6.81      4.43 o 
  -6   3   5       14.07       20.58      3.44 o 
  -5   3   5      186.38      166.21      7.00 o 
  -4   3   5       20.87       22.46      3.65 o 
  -3   3   5      101.23      111.50      6.32 o 
  -2   3   5      248.62      235.31      7.75 o 
  -1   3   5        4.50        3.60      2.32 o 
   0   3   5        1.23        3.38      2.96 o 
   1   3   5       20.02       11.63      9.04 o 
   2   3   5       55.90       55.43      9.31 o 
   3   3   5      373.14      384.35     12.62 o 
   4   3   5       57.77       60.82      4.95 o 
   5   3   5      180.17      180.04      7.24 o 
   6   3   5       12.18       15.39      3.13 o 
   7   3   5      195.71      183.84      8.82 o 
   8   3   5      143.27      145.38      7.54 o 
   9   3   5       10.14       13.56      3.38 o 
  10   3   5       29.27       42.92      6.68 o 
  11   3   5        3.12        4.03      4.43 o 
 -12   4   5       72.27       55.07      8.86 o 
 -11   4   5        1.11        6.42      4.95 o 
 -10   4   5        3.29        7.32      5.00 o 
  -9   4   5        0.22        9.82      4.76 o 
  -8   4   5        1.11        8.27      4.55 o 
  -7   4   5        0.39        3.34      3.85 o 
  -6   4   5      138.76      146.85      6.95 o 
  -5   4   5       20.51       28.41      4.05 o 
  -4   4   5      506.99      503.70     12.51 o 
  -3   4   5       23.17       26.66      3.71 o 
  -2   4   5      190.81      180.23     11.91 o 
  -1   4   5      624.10      594.30     16.10 o 
   0   4   5      115.06      121.71      7.09 o 
   1   4   5        1.74        1.73      1.79 o 
   2   4   5        0.11       -2.06      2.50 o 
   3   4   5        1.39        4.91      4.11 o 
   4   4   5      121.97      116.75      8.19 o 
   5   4   5      119.36      131.60      7.18 o 
   6   4   5       31.78       35.20      4.32 o 
   7   4   5        0.03        2.96      3.07 o 
   8   4   5      106.80      103.36      8.12 o 
   9   4   5        9.67        5.40      2.94 o 
  10   4   5       29.42       33.99     11.13 o 
  11   4   5       71.73       79.35      9.01 o 
 -12   5   5        2.95       21.08      7.49 o 
 -11   5   5       20.19       19.25      6.11 o 
 -10   5   5       13.09       15.85      5.82 o 
  -9   5   5       76.31       75.49      9.44 o 
  -8   5   5        4.99       13.97      5.00 o 
  -7   5   5        7.90       21.65      5.44 o 
  -6   5   5      104.55      111.14      6.91 o 
  -5   5   5      301.24      304.24      9.78 o 
  -4   5   5      297.59      298.00      9.63 o 
  -3   5   5        0.79        4.90      2.83 o 
  -2   5   5       34.00       32.73      4.03 o 
  -1   5   5      340.57      366.23     12.37 o 
   0   5   5       52.79       64.06      6.39 o 
   1   5   5       17.42        4.61      7.86 o 
   2   5   5       81.67       83.25      7.10 o 
   3   5   5      180.05      179.29      9.11 o 
   4   5   5       48.90       62.91      6.49 o 
   5   5   5      259.42      254.43     10.99 o 
   6   5   5      749.05      719.17     16.18 o 
   7   5   5        1.04        2.78      3.24 o 
   8   5   5        0.10        3.67      3.29 o 
   9   5   5       62.86       66.05      6.53 o 
  10   5   5       10.52       13.55      4.86 o 
  11   5   5        0.94        3.79      7.28 o 
 -11   6   5        6.00        6.37      5.41 o 
 -10   6   5        0.06        1.24      4.37 o 
  -9   6   5        1.54        5.30      8.50 o 
  -8   6   5       13.48       11.62      5.29 o 
  -7   6   5       45.66       45.30      7.42 o 
  -6   6   5       82.39       79.12      7.15 o 
  -5   6   5       26.94       34.53      4.42 o 
  -4   6   5       26.57       23.64      3.96 o 
  -3   6   5      256.70      236.90      8.39 o 
  -2   6   5       32.41       33.09      5.28 o 
  -1   6   5      836.42      841.50     21.25 o 
   0   6   5       42.06       53.58      6.04 o 
   1   6   5       40.58       46.74      5.81 o 
   2   6   5      107.68      116.77      8.54 o 
   3   6   5        2.04       -1.32      3.25 o 
   4   6   5        8.45        4.05      4.29 o 
   5   6   5      108.86      126.73      9.10 o 
   6   6   5      394.40      414.35     11.78 o 
   7   6   5       40.06       31.78      4.55 o 
   8   6   5        1.00        2.28      3.24 o 
   9   6   5        8.87        7.46      4.73 o 
  10   6   5       33.35       31.16      8.50 o 
 -11   7   5        4.65       18.41      6.43 o 
 -10   7   5        0.80        6.50      5.13 o 
  -9   7   5        5.22       11.49      5.53 o 
  -8   7   5        4.14        4.12      4.76 o 
  -7   7   5       25.24       36.98     14.57 o 
  -6   7   5        0.01        2.90      3.75 o 
  -5   7   5        1.00        7.83      3.84 o 
  -4   7   5        0.72       -1.42      2.71 o 
  -3   7   5      354.25      348.30     12.35 o 
  -2   7   5       14.47       18.96      5.42 o 
  -1   7   5        2.21        2.35      3.54 o 
   0   7   5      196.57      192.80      9.53 o 
   1   7   5       18.22       23.76      4.65 o 
   2   7   5        0.09       -0.53      3.00 o 
   3   7   5        2.33        1.99      3.17 o 
   4   7   5        0.04       -2.19      3.21 o 
   5   7   5       98.48       95.08      8.21 o 
   6   7   5      206.47      193.42     10.31 o 
   7   7   5       27.12       16.91      4.12 o 
   8   7   5        0.26       -1.73      3.74 o 
   9   7   5       25.53       26.40      5.19 o 
  10   7   5        1.85       -6.47      4.86 o 
 -10   8   5        4.77       17.40      6.29 o 
  -9   8   5        0.21        4.10      5.00 o 
  -8   8   5        0.11        8.84      7.49 o 
  -7   8   5       12.92        8.53      8.29 o 
  -6   8   5       51.14       58.11      6.77 o 
  -5   8   5       13.64       14.44      4.28 o 
  -4   8   5       34.09       33.55      7.01 o 
  -3   8   5       51.52       64.22     14.77 o 
  -2   8   5       85.17       75.07      7.19 o 
  -1   8   5       18.66       11.50      4.22 o 
   0   8   5        3.18        5.72      3.75 o 
   1   8   5       23.71       28.58      5.11 o 
   2   8   5        1.74       -0.45      3.20 o 
   3   8   5       16.90       14.45      4.35 o 
   4   8   5        2.22        8.75      4.17 o 
   5   8   5       18.50       20.70      5.28 o 
   6   8   5        2.23        0.04      4.16 o 
   7   8   5        0.94       -0.59      2.96 o 
   8   8   5        3.95        0.51      3.96 o 
   9   8   5        0.08       -5.06      4.86 o 
 -10   9   5       18.58       21.19      8.50 o 
  -9   9   5        0.05       11.82      5.86 o 
  -8   9   5        2.08        0.40      4.86 o 
  -7   9   5        8.54        4.56      4.66 o 
  -6   9   5       10.36        7.66      4.20 o 
  -5   9   5        4.73        9.46      5.15 o 
  -4   9   5       56.55       41.03      7.55 o 
  -3   9   5        1.19       -4.21      4.41 o 
  -2   9   5      146.20      148.89     12.87 o 
  -1   9   5       17.45       22.06      6.61 o 
   0   9   5        1.09        6.03      5.24 o 
   1   9   5       35.07       30.17      7.01 o 
   2   9   5        1.50       -1.15      4.56 o 
   3   9   5       17.51        9.10     10.72 o 
   4   9   5        1.22       -0.30      5.53 o 
   5   9   5       15.91       13.63      9.10 o 
   6   9   5        0.72       -3.64      5.72 o 
   7   9   5        0.99       -8.12      5.41 o 
   8   9   5        0.21       -3.19      4.76 o 
   9   9   5        0.44       -6.81      4.54 o 
  -9  10   5        0.03        6.35      6.68 o 
  -8  10   5        6.27        9.75      5.44 o 
  -7  10   5        2.80        8.99      5.41 o 
  -6  10   5        7.40        8.34      5.64 o 
  -5  10   5       67.25       66.85     15.78 o 
  -4  10   5        0.18       -2.15      4.47 o 
  -3  10   5        5.10        8.04      5.20 o 
  -2  10   5        0.05        0.97      4.71 o 
  -1  10   5        2.80        4.26      7.69 o 
   0  10   5        2.24        1.35      5.31 o 
   1  10   5       14.50       14.82      6.22 o 
   2  10   5       18.50       24.85     10.52 o 
   3  10   5        3.12        1.99      5.53 o 
   4  10   5       91.54       66.17     14.57 o 
   5  10   5        1.18        1.56      5.83 o 
   6  10   5        2.63       -1.49      5.93 o 
   7  10   5        2.73       -4.04      6.15 o 
   8  10   5        4.14        4.47      4.54 o 
  -8  11   5        0.81        5.39      5.44 o 
  -7  11   5        0.81        2.83      6.88 o 
  -6  11   5       10.18        8.45      6.32 o 
  -5  11   5        8.05       -1.93      6.27 o 
  -4  11   5        5.43        9.04      5.74 o 
  -3  11   5      148.13      150.22     13.57 o 
  -2  11   5       33.86       25.24     11.53 o 
  -1  11   5        5.08       13.13      6.32 o 
   0  11   5        3.73        5.15      5.76 o 
   1  11   5        3.55        2.76      5.74 o 
   2  11   5       18.03       16.93      6.68 o 
   3  11   5       35.64       43.11      8.53 o 
   4  11   5       23.40        8.23      6.39 o 
   5  11   5       12.15       16.91      9.51 o 
   6  11   5        2.02       -8.20      5.70 o 
   7  11   5        0.20       -6.48     10.52 o 
  -7  12   5        0.12       -0.81      7.28 o 
  -6  12   5       14.76       10.12      8.09 o 
  -5  12   5       10.75        8.35     12.34 o 
  -4  12   5      115.81      108.87     12.10 o 
  -3  12   5       18.81       22.53      9.31 o 
  -2  12   5       51.43       57.89     19.02 o 
  -1  12   5        1.82       -2.46      5.46 o 
   0  12   5        5.14       -4.84      6.07 o 
   1  12   5        1.55       -4.54      6.88 o 
   2  12   5        1.14        0.02      5.44 o 
   3  12   5       22.88       22.10      7.87 o 
   4  12   5       42.77       36.33      8.41 o 
   5  12   5        3.60        2.94     14.16 o 
   6  12   5        6.02        6.27      7.44 o 
  -5  13   5       11.59       14.23     11.33 o 
  -4  13   5        2.42       13.69     12.75 o 
  -3  13   5      188.27      186.62     15.86 o 
  -2  13   5       35.19       22.33      7.68 o 
  -1  13   5        1.23        1.45      5.99 o 
   0  13   5        5.98        1.45      5.83 o 
   1  13   5        2.94       -2.72      6.27 o 
   2  13   5        1.57        7.93      6.72 o 
   3  13   5       82.96       53.38      9.90 o 
   4  13   5        0.09       -3.48      6.39 o 
  -3  14   5       40.25       52.18     17.40 o 
  -2  14   5        0.59        5.59      6.71 o 
  -1  14   5        0.20       -5.15      5.87 o 
   0  14   5        4.67        7.76      6.68 o 
   1  14   5        0.18       -0.84      7.49 o 
   2  14   5       19.28        4.31      8.29 o 
 -11   0   6      118.60       86.18     15.38 o 
 -10   0   6        9.01        7.69      7.69 o 
  -9   0   6       47.97       48.96     11.73 o 
  -8   0   6        0.14        4.05      6.07 o 
  -7   0   6        5.56        8.09      6.07 o 
  -6   0   6       11.08       15.24      4.55 o 
  -5   0   6        8.10       12.54      4.86 o 
  -4   0   6      124.23      109.03      9.87 o 
  -3   0   6        7.79       13.57      8.09 o 
  -2   0   6       13.16        9.41      5.26 o 
  -1   0   6       36.67       36.13      5.93 o 
   0   0   6       60.15       60.69     11.73 o 
   1   0   6      102.71      123.01     15.78 o 
   2   0   6      236.79      237.51     18.21 o 
   3   0   6      124.59      129.88     16.18 o 
   4   0   6       69.63       60.69     11.33 o 
   5   0   6       29.16       33.58      9.31 o 
   6   0   6       92.19      104.39     14.97 o 
   7   0   6       77.10       97.11     14.16 o 
   8   0   6       44.07       39.69      6.27 o 
   9   0   6        6.41       11.02      5.26 o 
  10   0   6        2.36        3.24      6.47 o 
 -11   1   6        7.24        9.46      5.87 o 
 -10   1   6       34.26       44.31      7.73 o 
  -9   1   6       22.64       33.78      7.29 o 
  -8   1   6        7.51        7.91      4.66 o 
  -7   1   6        5.91        4.50      4.43 o 
  -6   1   6        0.76        4.41      2.55 o 
  -5   1   6      273.16      257.22     13.26 o 
  -4   1   6     1430.70     1322.54     25.47 o 
  -3   1   6      130.69      138.66      7.08 o 
  -2   1   6       80.87       73.76      5.62 o 
  -1   1   6        6.01        6.08      2.72 o 
   0   1   6       13.21       11.61      3.87 o 
   1   1   6        0.30       -2.45      4.26 o 
   2   1   6      127.63      150.31     11.87 o 
   3   1   6      192.36      231.33     13.55 o 
   4   1   6        0.30        0.66      4.14 o 
   5   1   6        0.89        3.94      6.88 o 
   6   1   6       22.23       25.07      5.25 o 
   7   1   6       18.24       22.70      4.46 o 
   8   1   6       47.71       58.62      6.11 o 
   9   1   6        1.83        9.17      3.42 o 
  10   1   6       19.19       24.68      8.09 o 
 -11   2   6       23.87       31.03      7.29 o 
 -10   2   6        2.51       -0.05      4.43 o 
  -9   2   6        0.01        1.71      4.37 o 
  -8   2   6        4.47       12.75      5.15 o 
  -7   2   6        3.98        6.78      4.86 o 
  -6   2   6        2.61        3.97      3.47 o 
  -5   2   6      175.21      188.83      7.93 o 
  -4   2   6       10.85       14.65      3.60 o 
  -3   2   6      389.50      350.41     10.46 o 
  -2   2   6       61.98       56.32      5.26 o 
  -1   2   6        6.71        9.34      3.71 o 
   0   2   6       63.20       64.71      6.23 o 
   1   2   6        0.95       -0.86      3.07 o 
   2   2   6      130.15      133.37     11.30 o 
   3   2   6       41.06       38.30      7.01 o 
   4   2   6        3.09        6.87      3.40 o 
   5   2   6       29.47       37.58      5.04 o 
   6   2   6       49.92       66.53      6.42 o 
   7   2   6      102.90      116.23      8.43 o 
   8   2   6       20.97       17.70      4.25 o 
   9   2   6        1.88        8.47      5.16 o 
  10   2   6       13.07       10.12      6.88 o 
 -11   3   6        1.82        2.54      4.71 o 
 -10   3   6       27.17       32.34      7.19 o 
  -9   3   6        0.25        4.05      4.43 o 
  -8   3   6       10.15       12.52      5.26 o 
  -7   3   6       13.88       17.29      5.24 o 
  -6   3   6        0.44        6.50      2.79 o 
  -5   3   6        1.34        5.15      3.00 o 
  -4   3   6       15.44       15.08      3.59 o 
  -3   3   6        0.43       -0.52      2.56 o 
  -2   3   6      257.48      259.72     13.06 o 
  -1   3   6        5.16        3.43      3.67 o 
   0   3   6        5.67       -0.82      3.13 o 
   1   3   6        2.44        4.32      3.44 o 
   2   3   6       53.04       48.58      5.87 o 
   3   3   6       48.74       45.53      7.58 o 
   4   3   6        0.00        0.85      2.93 o 
   5   3   6        3.41        3.75      3.36 o 
   6   3   6        4.65        3.27      3.22 o 
   7   3   6        1.29        2.32      3.20 o 
   8   3   6        0.04       -1.55      2.84 o 
   9   3   6       16.23       19.39      6.29 o 
  10   3   6        3.30        6.07      6.88 o 
 -10   4   6        6.57       14.68      5.57 o 
  -9   4   6        0.03        2.65      6.07 o 
  -8   4   6        0.18        4.86      4.29 o 
  -7   4   6        0.01        2.68      4.18 o 
  -6   4   6        0.80        6.66      3.18 o 
  -5   4   6       48.72       58.64      5.38 o 
  -4   4   6       43.09       40.66      4.73 o 
  -3   4   6      131.54      114.15      8.43 o 
  -2   4   6        0.27       -0.92      3.17 o 
  -1   4   6        4.68        3.20      3.44 o 
   0   4   6        0.06       -1.50      2.86 o 
   1   4   6        0.26       -2.23      2.99 o 
   2   4   6        4.65        6.84      3.48 o 
   3   4   6        9.31       15.47      4.25 o 
   4   4   6       83.57       76.14      6.60 o 
   5   4   6      169.99      171.17      8.83 o 
   6   4   6        0.63        0.27      3.12 o 
   7   4   6       55.33       55.97      6.12 o 
   8   4   6        0.02        0.22      3.17 o 
   9   4   6        0.00        5.58      3.60 o 
 -10   5   6        1.02       12.18      5.29 o 
  -9   5   6       11.55       19.42      6.01 o 
  -8   5   6        1.86       12.99      6.47 o 
  -7   5   6       11.05       11.04      6.27 o 
  -6   5   6       11.31       11.83      4.15 o 
  -5   5   6        3.26        8.14      3.18 o 
  -4   5   6        0.05       -0.65      3.07 o 
  -3   5   6      107.66      101.59      8.13 o 
  -2   5   6        9.96        8.27      3.88 o 
  -1   5   6       19.65       13.60      4.12 o 
   0   5   6        3.75        8.20      3.64 o 
   1   5   6        6.13        4.01      3.48 o 
   2   5   6       65.10       57.06      6.20 o 
   3   5   6        3.60        3.01      3.57 o 
   4   5   6       10.06       15.66      4.63 o 
   5   5   6       21.15       24.56      4.72 o 
   6   5   6      116.92      107.65      8.22 o 
   7   5   6       54.68       57.84      6.86 o 
   8   5   6        0.85        3.52      3.46 o 
   9   5   6        0.54        1.33      3.39 o 
 -10   6   6        2.27        5.87      5.15 o 
  -9   6   6        0.48        5.63      4.55 o 
  -8   6   6        0.06        2.57      4.66 o 
  -7   6   6        4.43        7.97      4.71 o 
  -6   6   6       34.45       44.75      5.12 o 
  -5   6   6        0.02        0.59      3.48 o 
  -4   6   6        2.01        4.90      3.57 o 
  -3   6   6        2.13       -0.74      3.24 o 
  -2   6   6        4.34        5.01      3.84 o 
  -1   6   6       18.29       11.98      5.68 o 
   0   6   6        2.70        3.04      3.46 o 
   1   6   6        0.43        0.79      3.40 o 
   2   6   6        5.44        3.49      3.61 o 
   3   6   6       18.81       22.03      5.03 o 
   4   6   6       31.45       37.76      6.04 o 
   5   6   6      205.31      192.25     12.42 o 
   6   6   6       75.22       71.28     11.05 o 
   7   6   6        2.70       -0.87      3.20 o 
   8   6   6        8.89        6.42      3.67 o 
   9   6   6        0.36        2.14      3.78 o 
  -9   7   6        1.12        4.17      4.71 o 
  -8   7   6        0.33        1.76      5.06 o 
  -7   7   6       25.75       24.40      6.27 o 
  -6   7   6        1.45        1.33      4.86 o 
  -5   7   6       12.72       12.11      4.51 o 
  -4   7   6       24.99       21.57      6.26 o 
  -3   7   6        0.82       -0.62      3.21 o 
  -2   7   6      125.75      130.93      9.88 o 
  -1   7   6       14.48       10.47      4.31 o 
   0   7   6       22.43       14.31      4.48 o 
   1   7   6        1.51        0.93      3.51 o 
   2   7   6        9.71        8.99      4.29 o 
   3   7   6       95.32       83.51      8.08 o 
   4   7   6        5.20        5.11      4.45 o 
   5   7   6       22.48       16.11      4.99 o 
   6   7   6        2.48        0.33      3.35 o 
   7   7   6       31.39       29.95      5.36 o 
   8   7   6       19.72       11.56      5.68 o 
  -8   8   6        0.34        6.47      4.71 o 
  -7   8   6        0.12        2.83      5.66 o 
  -6   8   6       67.44       92.75     10.83 o 
  -5   8   6        1.54        0.08      5.01 o 
  -4   8   6        1.29        1.94      5.01 o 
  -3   8   6       14.87       12.96      4.72 o 
  -2   8   6        4.30        6.39      4.05 o 
  -1   8   6       70.26       75.33      7.65 o 
   0   8   6       17.27       15.83      4.52 o 
   1   8   6       36.92       39.43      6.16 o 
   2   8   6        0.29       -1.09      3.48 o 
   3   8   6       36.18       23.57      5.79 o 
   4   8   6       17.84        7.47      4.83 o 
   5   8   6      408.17      407.59     15.46 o 
   6   8   6       25.45       13.08      4.91 o 
   7   8   6        9.57        2.85      3.72 o 
  -8   9   6        3.43       -1.21      6.07 o 
  -7   9   6       20.24       19.42      9.31 o 
  -6   9   6        0.08       -1.06      4.78 o 
  -5   9   6        3.41       -1.26      5.24 o 
  -4   9   6       31.55       42.52      8.53 o 
  -3   9   6       13.63       20.12      8.09 o 
  -2   9   6       42.90       48.61      8.81 o 
  -1   9   6       44.01       34.90      5.98 o 
   0   9   6        2.81        0.99      3.81 o 
   1   9   6        3.70        4.90      7.43 o 
   2   9   6        4.18        7.92      4.33 o 
   3   9   6       22.72       27.70      5.97 o 
   4   9   6       36.58       29.26      6.20 o 
   5   9   6       32.29       30.40      6.28 o 
   6   9   6       33.43       19.20      5.69 o 
   7   9   6       32.37       31.38      7.89 o 
  -7  10   6       11.57       17.40      8.90 o 
  -6  10   6        0.00       -3.26      5.53 o 
  -5  10   6        6.18        6.61      5.76 o 
  -4  10   6       57.78       61.89      9.39 o 
  -3  10   6       58.34       57.59      9.10 o 
  -2  10   6        0.00       -0.15      4.58 o 
  -1  10   6       21.84       18.78      6.88 o 
   0  10   6        4.98        3.00      5.82 o 
   1  10   6        4.02        0.32      6.47 o 
   2  10   6       40.40       40.02      8.44 o 
   3  10   6       19.77       17.50      6.90 o 
   4  10   6        3.28       -0.26      6.15 o 
   5  10   6       10.68        5.14     10.72 o 
   6  10   6        7.54       -2.66      6.43 o 
  -5  11   6       25.86       12.19     18.61 o 
  -4  11   6       59.55       66.06      9.96 o 
  -3  11   6        3.07        3.28      4.89 o 
  -2  11   6        1.75        1.02      5.24 o 
  -1  11   6       12.26       10.15      7.08 o 
   0  11   6        4.69        1.78      5.93 o 
   1  11   6        0.56        6.62      5.91 o 
   2  11   6       16.72       22.19      7.29 o 
   3  11   6        8.65        8.80      6.56 o 
   4  11   6        0.02        0.30      6.39 o 
  -3  12   6        2.93       -1.67      6.47 o 
  -2  12   6        6.87        0.29      5.74 o 
  -1  12   6        2.07        0.00      5.53 o 
   0  12   6        1.26       -2.36      4.94 o 
   1  12   6        1.65       -3.00      9.71 o 
   2  12   6       13.46       -0.30      6.68 o 
  -9   1   7        1.61        2.84      4.71 o 
  -8   1   7        0.10        1.83      5.87 o 
  -7   1   7        0.11        2.83      5.87 o 
  -6   1   7        2.38       13.58      3.48 o 
  -5   1   7       32.29       48.82      5.43 o 
  -4   1   7        0.05        2.33      3.33 o 
  -3   1   7       49.70       49.79      6.13 o 
  -2   1   7       10.47       15.43      4.20 o 
  -1   1   7        8.47        6.88      4.86 o 
   0   1   7        0.03        5.62      4.71 o 
   1   1   7       32.65       50.34     21.44 o 
   2   1   7       23.99       22.05      6.88 o 
   3   1   7       77.37       73.53     10.12 o 
   4   1   7        5.90       10.05      8.50 o 
   5   1   7        0.04        4.29      5.06 o 
   6   1   7        5.40       13.09      5.29 o 
   7   1   7       21.76       32.99      6.29 o 
   8   1   7        0.01        8.09      4.29 o 
  -9   2   7        0.81       10.92      5.44 o 
  -8   2   7        2.23        8.79      5.13 o 
  -7   2   7       29.12       28.19      6.43 o 
  -6   2   7       28.64       30.80      4.32 o 
  -5   2   7      222.70      224.11      9.10 o 
  -4   2   7       36.36       47.29      6.13 o 
  -3   2   7      158.83      140.41      9.76 o 
  -2   2   7       34.49       34.05      5.33 o 
  -1   2   7        0.40        3.15      4.14 o 
   0   2   7        8.82        7.98      5.00 o 
   1   2   7       35.47       43.74      9.51 o 
   2   2   7       15.59       15.21      5.44 o 
   3   2   7       23.03       25.94      6.72 o 
   4   2   7        0.08        5.19      4.84 o 
   5   2   7       10.72       17.33      6.47 o 
   6   2   7        0.02        0.61      4.01 o 
   7   2   7       20.49       28.60      6.15 o 
   8   2   7        4.61       12.34      4.58 o 
  -9   3   7        3.39       12.63      6.07 o 
  -8   3   7        3.19       10.43      5.00 o 
  -7   3   7        3.84       14.25      5.29 o 
  -6   3   7       17.32       19.20      3.91 o 
  -5   3   7        5.00        5.35      3.57 o 
  -4   3   7        0.50        2.47      3.55 o 
  -3   3   7       51.72       50.83      6.37 o 
  -2   3   7       21.19       31.13      6.30 o 
  -1   3   7        2.91        3.11      3.49 o 
   0   3   7        0.10        1.38      4.11 o 
   1   3   7        0.48        7.89      9.10 o 
   2   3   7       25.24       22.58      6.27 o 
   3   3   7       34.74       40.11      7.66 o 
   4   3   7       69.06       67.99      9.22 o 
   5   3   7       13.36       11.73      5.44 o 
   6   3   7        2.11        3.24      5.26 o 
   7   3   7       29.04       35.28      6.68 o 
  -8   4   7        5.08       10.52      6.88 o 
  -7   4   7       19.78       26.71      7.08 o 
  -6   4   7       14.12       18.07      4.66 o 
  -5   4   7      106.78      112.67      8.78 o 
  -4   4   7       47.91       49.38      6.49 o 
  -3   4   7        0.13       -0.52      3.44 o 
  -2   4   7       23.86       31.35      5.39 o 
  -1   4   7        4.58       -1.85      3.55 o 
   0   4   7        0.08        2.28      3.59 o 
   1   4   7       50.03       49.58      8.00 o 
   2   4   7       28.35       33.15      6.68 o 
   3   4   7        4.02        0.91      4.47 o 
   4   4   7       83.27       77.54      9.84 o 
   5   4   7       32.85       40.55      7.66 o 
   6   4   7        9.60       16.69      5.70 o 
   7   4   7       24.04       29.21      6.39 o 
  -8   5   7        5.39       19.48      7.49 o 
  -7   5   7        9.99       25.90      9.71 o 
  -6   5   7        4.97        7.92      4.16 o 
  -5   5   7        2.05        9.05      4.07 o 
  -4   5   7       32.38       32.68      5.83 o 
  -3   5   7       26.85       39.45      6.01 o 
  -2   5   7       17.44       24.17      5.12 o 
  -1   5   7        6.54       12.05      4.11 o 
   0   5   7        0.02       -1.60      3.36 o 
   1   5   7        2.90        2.82      3.93 o 
   2   5   7       49.91       47.43      7.97 o 
   3   5   7        1.50       -0.13      3.85 o 
   4   5   7      157.16      164.68     19.83 o 
   5   5   7       67.86       70.60      9.58 o 
   6   5   7        0.77        4.45      4.64 o 
   7   5   7        2.51        6.54      3.65 o 
  -7   6   7       21.46       33.58     10.92 o 
  -6   6   7       11.22       16.71      4.89 o 
  -5   6   7        5.48        7.81      4.06 o 
  -4   6   7        5.69       10.12      4.46 o 
  -3   6   7       78.44       64.04      7.54 o 
  -2   6   7      144.98      149.65     10.74 o 
  -1   6   7        1.51        4.84      4.77 o 
   0   6   7        3.44        4.87      4.10 o 
   1   6   7        7.61        5.05      3.81 o 
   2   6   7        2.36        2.47      3.84 o 
   3   6   7       19.41       14.45      5.83 o 
   4   6   7       74.83       72.44      9.50 o 
   5   6   7       20.71       21.12      4.93 o 
   6   6   7       21.34       20.96      4.73 o 
  -7   7   7        4.53        6.88      7.28 o 
  -6   7   7        2.82        4.82      4.16 o 
  -5   7   7        0.02       -3.30      4.02 o 
  -4   7   7       19.23       25.16      5.64 o 
  -3   7   7        0.35       -3.34      3.69 o 
  -2   7   7        3.32        9.97      4.41 o 
  -1   7   7        3.57        3.04      4.81 o 
   0   7   7        0.02        5.54      4.93 o 
   1   7   7        3.07        4.46      4.05 o 
   2   7   7       13.36       14.04      4.81 o 
   3   7   7        0.06        3.34      4.94 o 
   4   7   7      106.57      114.62     12.30 o 
   5   7   7       60.03       49.34      6.38 o 
  -6   8   7       11.13       10.12      8.09 o 
  -5   8   7        2.95        5.39      5.69 o 
  -4   8   7        4.00        2.43      4.39 o 
  -3   8   7        2.45        5.77      5.17 o 
  -2   8   7        9.32       16.91      4.79 o 
  -1   8   7        3.00        5.60      4.29 o 
   0   8   7        0.45        3.34      4.13 o 
   1   8   7        2.14        6.94      4.35 o 
   2   8   7        3.00        1.05      3.85 o 
   3   8   7        0.27       -2.11      3.92 o 
   4   8   7        0.17        2.94      4.95 o 
  -4   9   7        2.49        1.05      5.45 o 
  -3   9   7        6.85       12.29      5.91 o 
  -2   9   7        6.12        6.48      4.36 o 
  -1   9   7        2.67       11.22      4.72 o 
   0   9   7        1.44        2.36      4.66 o 
   1   9   7        2.32        6.24      4.48 o 
   2   9   7        0.81       -1.72      4.06 o 
   3   9   7        5.61       -0.63      4.40 o 
  -2  10   7        0.98        3.03      5.69 o 
  -1  10   7        0.30        0.66      7.08 o 
   0  10   7        1.13        4.66      5.91 o 
   1  10   7        1.87       12.14      6.90 o 
  -5   0   8       34.63       48.55     10.92 o 
  -4   0   8       18.51       16.18      8.09 o 
  -3   0   8        0.16        4.05      6.07 o 
  -2   0   8        1.05        8.50      7.69 o 
  -1   0   8        6.43       10.52      7.28 o 
   0   0   8        0.06       -2.83      6.07 o 
   1   0   8       26.43       33.58     10.12 o 
   2   0   8        0.19       12.95      7.69 o 
   3   0   8        2.15       13.76      7.69 o 
   4   0   8       17.83       17.80      7.69 o 
  -6   1   8       72.68       65.14     13.35 o 
  -5   1   8      120.07      125.75     11.69 o 
  -4   1   8       15.46       29.34      6.56 o 
  -3   1   8        2.24       10.56      4.55 o 
  -2   1   8        2.37       10.49      5.29 o 
  -1   1   8        0.19        5.08      4.66 o 
   0   1   8       17.33       17.77      6.15 o 
   1   1   8       35.92       38.50      7.66 o 
   2   1   8       54.46       59.88     17.60 o 
   3   1   8        4.49        2.87      4.66 o 
   4   1   8        2.52        3.08      7.28 o 
  -5   2   8        3.68        9.41      4.04 o 
  -4   2   8       18.48       15.82      6.27 o 
  -3   2   8       17.09       26.02      6.27 o 
  -2   2   8        3.06       -0.81      4.86 o 
  -1   2   8        1.86        5.11      4.76 o 
   0   2   8        0.12        4.29      5.00 o 
   1   2   8       73.04       80.52     10.15 o 
   2   2   8        6.35       10.49      5.24 o 
   3   2   8        0.57       10.39      5.24 o 
   4   2   8       16.14       28.04      7.08 o 
  -5   3   8       40.53       42.48      6.22 o 
  -4   3   8        2.05        7.19      7.08 o 
  -3   3   8        0.95        1.18      4.66 o 
  -2   3   8        0.20        3.22      4.56 o 
  -1   3   8        1.69        8.53      5.24 o 
   0   3   8        0.34        1.93      6.27 o 
   1   3   8        0.87        7.36      5.00 o 
   2   3   8        3.70        6.68      5.15 o 
   3   3   8       11.87       18.30      5.86 o 
   4   3   8        3.67        7.19      4.64 o 
  -4   4   8        0.30        4.47      4.16 o 
  -3   4   8        0.08        1.83      4.07 o 
  -2   4   8        2.62        5.13      4.95 o 
  -1   4   8        0.98        6.97      5.15 o 
   0   4   8        0.22        5.09      5.24 o 
   1   4   8        1.53       13.28      8.90 o 
   2   4   8       24.54       20.18      5.91 o 
   3   4   8       17.90       20.82      6.32 o 
  -4   5   8       39.32       31.71      5.97 o 
  -3   5   8        0.82        4.50      4.37 o 
  -2   5   8        2.19       17.46     29.34 o 
  -1   5   8        0.71        1.92      4.94 o 
   0   5   8        3.06        5.96      6.27 o 
   1   5   8        4.83       11.70      5.99 o 
   2   5   8        1.03        6.06      4.95 o 
  -2   6   8       43.12       45.85      7.89 o 
  -1   6   8        1.03        5.86      5.41 o 
   0   6   8        0.51        1.54      5.13 o 
   1   6   8        9.20       20.73     11.13 o 
                                                 
